# Supplementary material for: Human BRCA pathogenic variants were originated during recent human history
Source: Life Sci Alliance. 2022 Feb 14;5(5):e202101263. doi: 10.26508/lsa.202101263 (PMC8860097; doi:10.26508/lsa.202101263)
Supplement: Supplementary file 5 [file LSA-2021-01263_TableS5.xlsx]

## Sheet: Summary
Supplementary Table 5A. Summary of ethnic origins of human BRCA PLPs
	BRCA1	BRCA2	Total
Summary
Total	559 (100)	495 (100)	1,054 (100)
> Two population	98 (17.5)	81 (16.4)	179% (17.0)
Two population	158 (28.3)	169 (34.2)	327 (31.0)
One population	303 (54.2)	245 (49.5)	548 (52.0)
BRCA PLPs distributed in single ethnic population
European and descendant
Western European	118	106	224
Italian	24	31	55
Dutch	15	13	28
Spanish	18	9	27
Ashkenazi	6	20	26
German	9	14	23
British	5	14	19
Austrian	6	5	11
French	11	-	11
Czech	9	-	9
Irish	5	1	6
Norwegian	5	1	6
Swedish	4	2	6
American	4	1	5
Greece	5	-	5
Australian	1	3	4
Belgian	2	2	4
French-Canadian	4	-	4
Polish	-	4	4
Scottish	2	1	3
Denmark	2	-	2
New Zealander	2	-	2
Portuguese	-	2	2
Sephardic Jewish	-	2	2
American, Hispanic	1	-	1
Bulgarian	1	-	1
Canadian	-	1	1
Estonian	1	-	1
Latvian	1	-	1
Serbian	-	1	1
Slovak	1	-	1
Swiss	1	-	1
Asian and pacific
Chinese	13	12	25
Pakistani	6	3	9
Indian	5	1	7
Malay Chinese	6	-	6
Malay Indian	3	2	5
Filipino	2	2	4
Malay	2	1	3
Thai	2	1	3
Sri Lankan	-	2	2
Singaporean Indian	2	-	2
Samoan	-	2	2
Fiji	1	-	1
Palestinian Arab	-	1	1
Mongolian	1	-	1
Pacific Islands	-	1	1
Turkish	1	-	1
Latin American
Latin-American/Caribbean	19	12	31
Brazilian	1	3	4
Colombian	2	-	2
Chilean	-	2	2
Caribbean Black	1	-	1
Mexican	1	-	1
Trinidad	-	1	1
Uruguayan	1	-	1
African and descendant
African	10	8	18
African American	4	6	10
Moroccan	2	-	2

## Sheet: BRCA1
Supplementary Table 5B. Ethnic origins of human BRCA1 PLPs
Ethnic information (from BRCA_exchange and dbSNP_ALFA)	HGVS		Variant impact	Mutation Type
	cDNA	Protein
African	c.A5453G	p.D1818G	Pathogenic/Likely_pathogenic	Nonsynonymous SNV
African	c.C5387A	p.S1796X	Pathogenic	Stopgain
African	c.C5072T	p.T1691I	Likely_pathogenic	Nonsynonymous SNV
African	c.4122_4123del	p.S1374Rfs*5	Pathogenic	Frameshift deletion
African	c.3286delC	p.Q1096Kfs*12	Pathogenic	Frameshift deletion
African	c.2214delT	p.V740Cfs*12	Pathogenic	Frameshift deletion
African	c.1386delG	p.T464Pfs*10	Pathogenic	Frameshift deletion
African	c.T822A	p.C274X	Pathogenic	Stopgain
African	c.547+1G>A		Likely_pathogenic	Splice site
African	c.37_40del	p.N13Sfs*8	Pathogenic	Frameshift deletion
African American	c.C5541A	p.C1847X	Pathogenic	Stopgain
African American	c.2764_2767del	p.T922Lfs*76	Pathogenic	Frameshift deletion
African American	c.G2017T	p.E673X	Pathogenic	Stopgain
African American	c.824_825insAGCCATGTGG	p.T276Afs*13	Pathogenic	Frameshift insertion
African American,African	c.4611_4612insG	p.Q1538Afs*35	Pathogenic	Frameshift insertion
African American,Western European	c.C4389A	p.Y1463X	Pathogenic	Stopgain
African,African American,Caucasian	c.5467+1G>A		Pathogenic/Likely_pathogenic	Splice site
African,African American,Latin-American/Caribbean,Western European	c.G5074A	p.D1692N	Pathogenic/Likely_pathogenic	Nonsynonymous SNV
African,Ashkenazi,Caucasian	c.C1471T	p.Q491X	Pathogenic	Stopgain
African,Indian,Asian,African,Latin-American/Caribbean,Western European	c.2389_2390del	p.E797Tfs*2	Pathogenic	Frameshift deletion
African,Native-American,Western European,Latin-American/Caribbean	c.2915delG	p.G972Dfs*27	Pathogenic	Frameshift deletion
American	c.2337_2338del	p.Q780Gfs*8	Pathogenic	Frameshift deletion
American	c.C110A	p.T37K	Pathogenic	Nonsynonymous SNV
American,Armenian,Caucasian,Western European	c.4391_4393TT	p.P1464Lfs*1	Pathogenic	Frameshift substitution
American,Ashkenazi,Central Eastern European,German,Italian	c.-8+8294A>C		Pathogenic	Intron variant
American,Asian	c.1511dupG	p.K505fs*0	Pathogenic	Frameshift insertion
American,Bahamian,Latin-American/Caribbean,African,African American,Puerto Rican,Caucasian,Western European	c.4986+6T>G		Pathogenic/Likely_pathogenic	Intron variant
American,Caucasian	c.2604_2605insGTCA	p.F869Vfs*34	Pathogenic	Frameshift insertion
American,Caucasian	c.1523delC	p.P508Lfs*23	Pathogenic	Frameshift deletion
American,Dutch,German,Caucasian,Czech,Pakistani,Western European	c.2405_2406del	p.V802Efs*6	Pathogenic	Frameshift deletion
American,Hispanic	c.65delT	p.L22fs*0	Pathogenic	Stopgain
American,Native-American,African	c.A391T	p.R131X	Pathogenic	Stopgain
Argentinean,French,Caucasian	c.2507_2508del	p.E836Gfs*1	Pathogenic	Frameshift deletion
Argentinean,Italian-Spanish,Latin-American,Caucasian	c.2686delA	p.S896Vfs*103	Pathogenic	Frameshift deletion
Ashkenazi	c.5075-1G>A		Pathogenic/Likely_pathogenic	Splice site
Ashkenazi	c.G5074C	p.D1692H	Pathogenic	Nonsynonymous SNV
Ashkenazi	c.4331_4338del	p.N1444Tfs*14	Pathogenic	Frameshift deletion
Ashkenazi	c.4185+1G>T		Pathogenic	Splice site
Ashkenazi	c.3722_3740del	p.S1241Lfs*16	Pathogenic	Frameshift deletion
Ashkenazi	c.1561_1562TA	p.A521_Y1863del	Pathogenic	Stopgain
Ashkenazi,German,Native-American,Caucasian,Western European	c.C3893A	p.S1298X	Pathogenic	Stopgain
Asian	c.G5527C	p.A1843P	Likely_pathogenic	Nonsynonymous SNV
Asian	c.2084_2091del	p.N695Rfs*7	Pathogenic	Frameshift deletion
Asian	c.5467+2T>G		Likely_pathogenic	Splice site
Asian	c.T5339C	p.L1780P	Pathogenic/Likely_pathogenic	Nonsynonymous SNV
Asian	c.5194-1G>A		Pathogenic	Splice site
Asian	c.5156_5157del	p.V1719Dfs*3	Pathogenic	Frameshift deletion
Asian	c.5145delC	p.Y1716Ifs*3	Pathogenic	Frameshift deletion
Asian	c.5074+1G>A		Pathogenic	Splice site
Asian	c.C5072A	p.T1691K	Likely_pathogenic	Nonsynonymous SNV
Asian	c.A4801T	p.K1601X	Pathogenic	Stopgain
Asian	c.G4675C	p.E1559Q	Pathogenic/Likely_pathogenic	Nonsynonymous SNV
Asian	c.4163dupA	p.S1389Efs*1	Pathogenic	Frameshift insertion
Asian	c.3778_3779insA	p.L1260Yfs*6	Pathogenic	Frameshift insertion
Asian	c.3442delG	p.E1148Rfs*6	Pathogenic	Frameshift deletion
Asian	c.2513delA	p.N838Tfs*7	Pathogenic	Frameshift deletion
Asian	c.2253_2254del	p.M751Ifs*9	Pathogenic	Frameshift deletion
Asian	c.1649delA	p.N550Ifs*21	Pathogenic	Frameshift deletion
Asian	c.954_955insGT	p.N319Vfs*22	Pathogenic	Frameshift insertion
Asian	c.922_923del	p.S308Qfs*10	Pathogenic	Frameshift deletion
Asian	c.671-1G>T		Pathogenic/Likely_pathogenic	Splice site
Asian	c.C514T	p.Q172X	Pathogenic	Stopgain
Asian	c.C390A	p.Y130X	Pathogenic	Stopgain
Asian	c.321delT	p.F107Lfs*11	Pathogenic	Frameshift deletion
Asian	c.302-2A>C		Pathogenic/Likely_pathogenic	Splice site
Asian	c.134+5G>A		Likely_pathogenic	Intron variant
Asian	c.81-2A>-		Pathogenic	Splice site
Asian,Central/Eastern European	c.C4487A	p.S1496X	Pathogenic	Stopgain
Asian,East Indian,Western European	c.4484+1G>A		Pathogenic	Splice site
Asian,Filipino	c.5335delC	p.Q1779Nfs*13	Pathogenic	Frameshift deletion
Asian,Filipino,Western European	c.C4612T	p.Q1538X	Pathogenic	Stopgain
Asian,South-Chinese	c.C1193G	p.S398X	Pathogenic	Stopgain
Asian,Thai	c.G5511T	p.W1837C	Pathogenic/Likely_pathogenic	Nonsynonymous SNV
Asian,Western European	c.C5239T	p.Q1747X	Pathogenic	Stopgain
Asian,Western European	c.C4964T	p.S1655F	Pathogenic/Likely_pathogenic	Nonsynonymous SNV
Asian,Western European	c.2110_2111del	p.N704Cfs*5	Pathogenic	Frameshift deletion
Australian,British,Central/Eastern European	c.2999delA	p.E1000Gfs*23	Pathogenic	Frameshift deletion
Australian,Caucasian	c.T2921A	p.L974X	Pathogenic	Stopgain
Australian,Central/Eastern European,British,Western European	c.G2710T	p.E904X	Pathogenic	Stopgain
Australian,Maltese,Western European	c.2273dupT	p.L758Ffs*3	Pathogenic	Frameshift insertion
Austrian	c.5152+3_5152+4insT		Pathogenic	Intron variant
Austrian	c.T4232C	p.M1411T	Likely_pathogenic	Nonsynonymous SNV
Austrian	c.3114_3117GA	p.A1039Kfs*4	Pathogenic	Frameshift substitution
Austrian	c.904delG	p.A302Lfs*11	Pathogenic	Frameshift deletion
Austrian	c.205dupA	p.T69Nfs*11	Pathogenic	Frameshift insertion
Austrian,Caucasian,Western European	c.G3112T	p.E1038X	Pathogenic	Stopgain
Austrian,Central/Eastern European,Western European	c.2329delT	p.Y777Mfs*14	Pathogenic	Frameshift deletion
Austrian,Czech,Dutch,Finland,Caucasian,Western European	c.G1116A	p.W372X	Pathogenic	Stopgain
Austrian,German,Caucasian	c.850_851insTCATTAC	p.Q284Lfs*4	Pathogenic	Frameshift insertion
Austrian,German,Caucasian,Western European	c.4533_4534del	p.H1511Qfs*8	Pathogenic	Frameshift deletion
Austrian,German,Central/Eastern European,Caucasian,Western European	c.3018_3021del	p.H1006Qfs*16	Pathogenic	Frameshift deletion
Belgian,Caucasian	c.5193+2T>-		Pathogenic	Splice site
Belgian,Dutch,Caucasian	c.5406+5G>A		Pathogenic	Intron variant
Belgian,French,Caucasian	c.C3841T	p.Q1281X	Pathogenic	Stopgain
Belgian,French,German,Caucasian,Native-American	c.212+3A>G		Pathogenic	Intron variant
Belgian,Western European	c.3549_3550T	p.K1183Nfs*26	Pathogenic	Frameshift substitution
Brazilian	c.2477_2478del	p.T826Rfs*3	Pathogenic	Frameshift deletion
Brazilian,Caucasian	c.2098_2099insA	p.L700Hfs*10	Pathogenic	Frameshift insertion
Brazilian,Caucasian,Western European	c.G1945T	p.E649X	Pathogenic	Stopgain
Brazilian,Portuguese	c.3323_3326del	p.I1108Kfs*7	Pathogenic	Frameshift deletion
British	c.3706_3713del	p.N1236Ffs*3	Pathogenic	Frameshift deletion
British	c.2889_2890del	p.G964Tfs*5	Pathogenic	Frameshift deletion
British	c.2675_2678del	p.L892fs*0	Pathogenic	Stopgain
British	c.1335_1336del	p.R446Sfs*8	Pathogenic	Frameshift deletion
British,Caucasian	c.T181C	p.C61R	Pathogenic/Likely_pathogenic	Nonsynonymous SNV
British,HKSAR,Italian,Malay,Sephardic Jewish,Caucasian,Chinese,Near Eastern	c.981_982del	p.C328fs*0	Pathogenic	Frameshift deletion
British,Irish,Scottish,Western European	c.G2389T	p.E797X	Pathogenic	Stopgain
Bulgarian	c.464_465del	p.Q155Pfs*2	Pathogenic	Frameshift deletion
Canadian,French,French-Canadian	c.3649_3650insA	p.S1217fs*0	Pathogenic	Frameshift insertion
Caribbean Black	c.3365_3366del	p.T1122Rfs*9	Pathogenic	Frameshift deletion
Caucasian	c.3760_3761insT	p.K1254Ifs*12	Pathogenic	Frameshift insertion
Caucasian	c.3194_3195insG	p.D1065Efs*1	Pathogenic	Frameshift insertion
Caucasian	c.2887delA	p.T963Lfs*36	Pathogenic	Frameshift deletion
Caucasian	c.2702_2703del	p.F901fs*0	Pathogenic	Stopgain
Caucasian	c.1757delC	p.P586Lfs*1	Pathogenic	Frameshift deletion
Caucasian,Irish	c.3256_3257insGA	p.L1086fs*0	Pathogenic	Stopgain
Caucasian,Western European	c.5091_5092del	p.C1697fs*0	Pathogenic	Stopgain
Central/Eastern European	c.5333-1G>C		Pathogenic/Likely_pathogenic	Splice site
Central/Eastern European	c.5278-1G>A		Pathogenic	Splice site
Central/Eastern European	c.4944_4945del	p.R1649Nfs*28	Pathogenic	Frameshift deletion
Central/Eastern European	c.4933_4934insAA	p.R1645Kfs*13	Pathogenic	Frameshift insertion
Central/Eastern European	c.4764_4765del	p.R1589Cfs*30	Pathogenic	Frameshift deletion
Central/Eastern European	c.4357+1G>T		Pathogenic	Splice site
Central/Eastern European	c.4128_4129del	p.S1377Rfs*2	Pathogenic	Frameshift deletion
Central/Eastern European	c.3736delA	p.T1246Pfs*17	Pathogenic	Frameshift deletion
Central/Eastern European	c.3462dupA	p.D1155Rfs*1	Pathogenic	Frameshift insertion
Central/Eastern European	c.T3398A	p.L1133X	Pathogenic	Stopgain
Central/Eastern European	c.2726delA	p.N909Ifs*90	Pathogenic	Frameshift deletion
Central/Eastern European	c.2670delG	p.S891Pfs*1	Pathogenic	Frameshift deletion
Central/Eastern European	c.2256_2257insTA	p.S753fs*0	Pathogenic	Stopgain
Central/Eastern European	c.C1999T	p.Q667X	Pathogenic	Stopgain
Central/Eastern European	c.G1870T	p.E624X	Pathogenic	Stopgain
Central/Eastern European	c.809delA	p.H270Lfs*27	Pathogenic	Frameshift deletion
Central/Eastern European	c.493delC	p.L165fs*0	Pathogenic	Stopgain
Central/Eastern European	c.80+1G>A		Pathogenic/Likely_pathogenic	Splice site
Central/Eastern European	c.T65C	p.L22S	Pathogenic	Nonsynonymous SNV
Central/Eastern European,Ashkenazi	c.C2761T	p.Q921X	Pathogenic	Stopgain
Central/Eastern European,Ashkenazi,Western European	c.5084_5085del	p.F1695Cfs*2	Pathogenic	Frameshift deletion
Central/Eastern European,French-Canadian,French,Native-American,Western European	c.2125_2126insA	p.F709Yfs*1	Pathogenic	Frameshift insertion
Central/Eastern European,Greece,Italian,Western European	c.C5353T	p.Q1785X	Pathogenic	Stopgain
Central/Eastern European,Native-American,Western European	c.4986+3G>C		Pathogenic/Likely_pathogenic	Intron variant
Central/Eastern European,Western European	c.G5444A	p.W1815X	Pathogenic	Stopgain
Central/Eastern European,Western European	c.5194-2A>G		Pathogenic/Likely_pathogenic	Splice site
Central/Eastern European,Western European	c.C5145G	p.S1715R	Pathogenic	Nonsynonymous SNV
Central/Eastern European,Western European	c.4986+6T>C		Pathogenic	Intron variant
Central/Eastern European,Western European	c.4986+4A>T		Pathogenic/Likely_pathogenic	Intron variant
Central/Eastern European,Western European	c.4097-2A>G		Pathogenic	Splice site
Central/Eastern European,Western European	c.G4057T	p.E1353X	Pathogenic	Stopgain
Central/Eastern European,Western European	c.C3718T	p.Q1240X	Pathogenic	Stopgain
Central/Eastern European,Western European	c.C3020G	p.S1007X	Pathogenic	Stopgain
Central/Eastern European,Western European	c.2840_2841del	p.K947Rfs*3	Pathogenic	Frameshift deletion
Central/Eastern European,Western European	c.C1480T	p.Q494X	Pathogenic	Stopgain
Chilean	c.189dupA	p.C64Mfs*1	Pathogenic	Frameshift insertion
Chinese	c.4049dupG	p.E1352Gfs*3	Pathogenic	Frameshift insertion
Chinese Hans	c.243delA	p.Q81Hfs*5	Pathogenic	Frameshift deletion
Chinese,Asian	c.3214delC	p.L1072fs*0	Pathogenic	Stopgain
Chinese,HKSAR	c.5406+1_5406+3del		Pathogenic/Likely_pathogenic	Splice site
Chinese,HKSAR,Malay,Spanish,Caucasian,Latin-American/Caribbean	c.470_471del	p.S157fs*0	Pathogenic	Stopgain
Chinese,Singaporean	c.3858_3861del	p.S1286Rfs*19	Pathogenic	Frameshift deletion
Chinese,South-Chinese	c.C3026A	p.S1009X	Pathogenic	Stopgain
Colombian	c.5407-2A>T		Pathogenic	Splice site
Colombian	c.3629_3630del	p.E1210Vfs*7	Pathogenic	Frameshift deletion
Czech,African,Caucasian	c.C4339T	p.Q1447X	Pathogenic	Stopgain
Czech,Ashkenazi,Western European,Caucasian,Central/Eastern European	c.T115C	p.C39R	Pathogenic	Nonsynonymous SNV
Czech,Caucasian	c.3862delG	p.E1288Kfs*18	Pathogenic	Frameshift deletion
Czech,Caucasian	c.2762delA	p.Q921Rfs*78	Pathogenic	Frameshift deletion
Czech,Caucasian	c.2489_2490insAAGTATCCAT	p.Y831Sfs*8	Pathogenic	Frameshift insertion
Czech,caucasian	c.A1747T	p.K583X	Pathogenic	Stopgain
Czech,Caucasian	c.1510delC	p.R504Vfs*27	Pathogenic	Frameshift deletion
Czech,Caucasian	c.T53A	p.M18K	Likely_pathogenic	Nonsynonymous SNV
Czech,Caucasian,Western European	c.G2263T	p.E755X	Pathogenic	Stopgain
Czech,Central European	c.5152+1G>A		Pathogenic	Splice site
Czech,Central European	c.4214delT	p.I1405Kfs*9	Pathogenic	Frameshift deletion
Czech,Central European	c.3226delA	p.R1076Efs*4	Pathogenic	Frameshift deletion
Czech,French,Caucasian,Western European	c.G5510A	p.W1837X	Pathogenic	Stopgain
Czech,German,Caucasian,Western European	c.1127delA	p.N376Ifs*17	Pathogenic	Frameshift deletion
Czech,HKSAR,Chinese,caucasian	c.1016delA	p.K339Rfs*1	Pathogenic	Frameshift deletion
Czech,Norwegian,Caucasian	c.G5511A	p.W1837X	Pathogenic	Stopgain
Czech,Western European,caucasian	c.C3331T	p.Q1111X	Pathogenic	Stopgain
Danish,Denmark,Caucasian	c.T5089C	p.C1697R	Pathogenic	Nonsynonymous SNV
Danish,French,Caucasian,black	c.G5254C	p.A1752P	Likely_pathogenic	Nonsynonymous SNV
Denmark	c.A5143C	p.S1715R	Pathogenic	Nonsynonymous SNV
Denmark,Norwegian	c.G3319T	p.E1107X	Pathogenic	Stopgain
Dutch	c.5503_5564del	p.R1835Tfs*23	Pathogenic	Frameshift deletion
Dutch	c.5177_5178del	p.R1726Kfs*4	Pathogenic	Frameshift deletion
Dutch	c.5074+3A>G		Pathogenic/Likely_pathogenic	Intron variant
Dutch	c.4391_4403TT	p.P1464Lfs*7	Pathogenic	Frameshift substitution
Dutch	c.3820dupG	p.V1274Gfs*12	Pathogenic	Frameshift insertion
Dutch	c.2646_2648del	p.C882_Y1863del	Pathogenic	Stopgain
Dutch	c.2210delC	p.T737Kfs*15	Pathogenic	Frameshift deletion
Dutch	c.1319delT	p.L440fs*0	Pathogenic	Stopgain
Dutch	c.232delA	p.R78Dfs*8	Pathogenic	Frameshift deletion
Dutch,Ashkenazi Jewish	c.5040delT	p.T1681Lfs*8	Pathogenic	Frameshift deletion
Dutch,Caucasian	c.2236dupG	p.D746Gfs*15	Pathogenic	Frameshift insertion
Dutch,Caucasian	c.2019delA	p.E673Dfs*27	Pathogenic	Frameshift deletion
Dutch,Caucasian	c.C1529G	p.S510X	Pathogenic	Stopgain
Dutch,Caucasian,Western European	c.2685_2686del	p.P897Kfs*4	Pathogenic	Frameshift deletion
Dutch,German,Caucasian	c.3329dupA	p.Q1111Afs*3	Pathogenic	Frameshift insertion
Dutch,Malay,Caucasian	c.5328dupC	p.T1777Hfs*52	Pathogenic	Frameshift insertion
Dutch,Singaporean,Asian,Malay	c.2726dupA	p.N909Kfs*5	Pathogenic	Frameshift insertion
Dutch,Spanish,Caucasian	c.C1066T	p.Q356X	Pathogenic	Stopgain
Dutch,Spanish,Western European,Caucasian	c.5153-1G>A		Pathogenic	Splice site
Dutch,Western European	c.G3640T	p.E1214X	Pathogenic	Stopgain
Dutch,Western European	c.1881_1884del	p.S628Efs*2	Pathogenic	Frameshift deletion
Dutch,Western European	c.213-1G>A		Pathogenic	Splice site
Dutch,Western European,Native-American	c.1287dupA	p.D430Rfs*5	Pathogenic	Frameshift insertion
East Indian	c.3108delT	p.F1036Lfs*11	Pathogenic	Frameshift deletion
Estonian,European	c.A1840T	p.K614X	Pathogenic	Stopgain
European	c.G5497A	p.V1833M	Pathogenic/Likely_pathogenic	Nonsynonymous SNV
European	c.5467+2T>C		Pathogenic/Likely_pathogenic	Splice site
European	c.5266dupC	p.Q1756Pfs*73	Pathogenic	Frameshift insertion
European	c.T5207C	p.V1736A	Pathogenic	Nonsynonymous SNV
European	c.5194-12G>A		Pathogenic	Intron variant
European	c.G5117A	p.G1706E	Pathogenic	Nonsynonymous SNV
European	c.G4675A	p.E1559K	Pathogenic	Nonsynonymous SNV
European	c.C4327T	p.R1443X	Pathogenic	Stopgain
European	c.4035delA	p.E1346Kfs*19	Pathogenic	Frameshift deletion
European	c.3756_3759del	p.S1253Rfs*9	Pathogenic	Frameshift deletion
European	c.3627dupA	p.E1210Rfs*8	Pathogenic	Frameshift insertion
European	c.C3607T	p.R1203X	Pathogenic	Stopgain
European	c.G3400T	p.E1134X	Pathogenic	Stopgain
European	c.C2138G	p.S713X	Pathogenic	Stopgain
European	c.676delT	p.C226Vfs*7	Pathogenic	Frameshift deletion
European	c.213-12A>G		Pathogenic	Intron variant
European	c.135-1G>T		Pathogenic	Splice site
European, African American	c.C5123A	p.A1708E	Pathogenic	Nonsynonymous SNV
Fiji	c.C4508A	p.S1503X	Pathogenic	Stopgain
Filipino,Asian	c.1326_1327insGT	p.K443Vfs*10	Pathogenic	Frameshift insertion
French	c.5289dupG	p.L1764Afs*65	Pathogenic	Frameshift insertion
French	c.5126delG	p.G1709Efs*4	Pathogenic	Frameshift deletion
French	c.5005delG	p.A1669Pfs*7	Pathogenic	Frameshift deletion
French	c.3931_3934del	p.N1311Pfs*5	Pathogenic	Frameshift deletion
French	c.3901_3902del	p.S1301fs*0	Pathogenic	Frameshift deletion
French	c.1551delT	p.F517Lfs*14	Pathogenic	Frameshift deletion
French	c.T1292G	p.L431X	Pathogenic	Stopgain
French-Canadian,Latin-American/Caribbean,Western European	c.3648dupA	p.S1217Ifs*1	Pathogenic	Frameshift insertion
French-Canadian,Western European	c.A5521C	p.S1841R	Likely_pathogenic	Nonsynonymous SNV
French-Canadian,Western European	c.1953dupG	p.K652Efs*20	Pathogenic	Frameshift insertion
French-Canadian,Western European	c.C241T	p.Q81X	Pathogenic	Stopgain
French,American,Mexican	c.1390delA	p.T464Pfs*10	Pathogenic	Frameshift deletion
French,Caucasian	c.3841_3842del	p.Q1281Gfs*4	Pathogenic	Frameshift deletion
French,Caucasian	c.2612_2613insT	p.F872Vfs*30	Pathogenic	Frameshift insertion
French,Caucasian	c.C1630T	p.Q544X	Pathogenic	Stopgain
French,Caucasian	c.1008dupA	p.E337Rfs*8	Pathogenic	Frameshift insertion
French,Italian,Norwegian,Caucasian,Central/Eastern European,Western European	c.3228_3229del	p.G1077Afs*7	Pathogenic	Frameshift deletion
French,Malay,Chinese,Western European,Western/Central/Eastern European	c.3288_3289del	p.L1098Sfs*3	Pathogenic	Frameshift deletion
French,South Loire River,Western European,Latin-American/Caribbean	c.G5260T	p.E1754X	Pathogenic	Stopgain
German	c.5276delA	p.K1759Rfs*5	Pathogenic	Frameshift deletion
German,Caucasian	c.3343delG	p.E1115Kfs*1	Pathogenic	Frameshift deletion
German,Caucasian	c.3108dupT	p.K1037fs*0	Pathogenic	Stopgain
German,Caucasian	c.2142delT	p.N714Kfs*21	Pathogenic	Frameshift deletion
German,Caucasian	c.G763T	p.E255X	Pathogenic	Stopgain
German,Caucasian	c.494dupT	p.R166Efs*15	Pathogenic	Frameshift insertion
German,Caucasian	c.399_400del	p.A134Qfs*6	Pathogenic	Frameshift deletion
German,Caucasian	c.C220T	p.Q74X	Pathogenic	Stopgain
German,Caucasian,Western European	c.C1621T	p.Q541X	Pathogenic	Stopgain
German,Greece,Caucasian	c.3624dupA	p.L1209Ifs*9	Pathogenic	Frameshift insertion
German,Italian,Caucasian	c.G212A	p.R71K	Pathogenic	Nonsynonymous SNV
German,Italian,Caucasian,Central/Eastern European,Western European	c.G116A	p.C39Y	Pathogenic	Nonsynonymous SNV
German,Italian,Caucasian,Western European	c.5492delC	p.P1831Lfs*2	Pathogenic	Frameshift deletion
German,Scottish,Irish,Dutch	c.4167_4170del	p.S1389Rfs*2	Pathogenic	Frameshift deletion
German,Western European	c.5417delC	p.P1806Qfs*27	Pathogenic	Frameshift deletion
German,Western European,Caucasian,Central/Eastern European	c.952_1015del	p.H318Rfs*1	Pathogenic	Frameshift deletion
Greece	c.G5467A	p.A1823T	Pathogenic	Nonsynonymous SNV
Greece	c.C5434G	p.P1812A	Pathogenic/Likely_pathogenic	Nonsynonymous SNV
Greece	c.3779delT	p.L1260Yfs*3	Pathogenic	Frameshift deletion
Greece	c.3158_3159insG	p.V1054Sfs*4	Pathogenic	Frameshift insertion
Greece	c.2980delT	p.C994Vfs*5	Pathogenic	Frameshift deletion
Grerada,Tobago,Trinidad,Latin-American/Caribbean,African	c.1636_1654del	p.M546Vfs*19	Pathogenic	Frameshift deletion
Hispanic,Latin-American/Caribbean,Western European	c.C505T	p.Q169X	Pathogenic	Stopgain
HKSAR,Chinese	c.5193+1G>C		Pathogenic	Splice site
HKSAR,Chinese	c.G4903T	p.E1635X	Pathogenic	Stopgain
HKSAR,Chinese	c.4695dupA	p.S1566Ifs*7	Pathogenic	Frameshift insertion
HKSAR,Chinese	c.3342_3345del	p.E1115fs*0	Pathogenic	Frameshift deletion
HKSAR,Chinese	c.959_960del	p.R320Mfs*4	Pathogenic	Frameshift deletion
HKSAR,Chinese,Western European	c.C4656G	p.Y1552X	Pathogenic	Stopgain
HKSAR,Malay,Asian,Chinese,Malay	c.G2635T	p.E879X	Pathogenic	Stopgain
Indian	c.C5559A	p.Y1853X	Pathogenic	Stopgain
Indian	c.2709delT	p.C903Wfs*96	Pathogenic	Frameshift deletion
Indian,Asian	c.2188_2201del	p.E730Tfs*4	Pathogenic	Frameshift deletion
Indian,Asian	c.G1450T	p.G484X	Pathogenic	Stopgain
Indian,Asian,Pakistani	c.4485-1G>A		Pathogenic/Likely_pathogenic	Splice site
Iranian,Near Eastern	c.5035delC	p.L1679fs*0	Pathogenic	Stopgain
Irish	c.C2923T	p.Q975X	Pathogenic	Stopgain
Irish,British	c.5320_5321del	p.N1774Hfs*54	Pathogenic	Frameshift deletion
Irish,Caucasian	c.2586_2593del	p.V863Afs*36	Pathogenic	Frameshift deletion
Irish,Italian,Spanish,British,Western European,Latin-American/Caribbean	c.2105dupT	p.L702Ffs*8	Pathogenic	Frameshift insertion
Irish,Italian,Western European	c.1067delA	p.Q356Rfs*17	Pathogenic	Frameshift deletion
Italian	c.5106delA	p.K1702Nfs*3	Pathogenic	Frameshift deletion
Italian	c.3255dupA	p.L1086Ifs*6	Pathogenic	Frameshift insertion
Italian	c.2952delT	p.I986Sfs*13	Pathogenic	Frameshift deletion
Italian,Caucasian	c.4289dupC	p.S1431Ffs*4	Pathogenic	Frameshift insertion
Italian,Caucasian	c.3932delA	p.N1311Tfs*6	Pathogenic	Frameshift deletion
Italian,Caucasian	c.3794delA	p.N1265Ifs*2	Pathogenic	Frameshift deletion
Italian,Caucasian	c.2995_2996TA	p.L999_Y1863del	Pathogenic	Stopgain
Italian,Caucasian	c.2727_2730del	p.N909Kfs*89	Pathogenic	Frameshift deletion
Italian,Caucasian	c.2726_2730del	p.N909Rfs*3	Pathogenic	Frameshift deletion
Italian,Caucasian	c.2658_2659insA	p.A887Sfs*15	Pathogenic	Frameshift insertion
Italian,Caucasian	c.2611_2612del	p.P871Vfs*30	Pathogenic	Frameshift deletion
Italian,Caucasian	c.1265dupA	p.Y422fs*0	Pathogenic	Stopgain
Italian,Caucasian	c.1241dupA	p.D414Efs*4	Pathogenic	Frameshift insertion
Italian,Caucasian	c.842_843insAG	p.S281Rfs*17	Pathogenic	Frameshift insertion
Italian,Caucasian	c.144delG	p.M48Ifs*1	Pathogenic	Startloss
Italian,Caucasian,Central/Eastern European,Western European	c.C1612T	p.Q538X	Pathogenic	Stopgain
Italian,Caucasian,Central/Eastern European,Western European,White-NonHispanic	c.1360_1361del	p.S454fs*0	Pathogenic	Frameshift deletion
Italian,Caucasian,Mexican	c.2296_2297del	p.S766fs*0	Pathogenic	Frameshift deletion
Italian,Caucasian,Western European	c.5150delT	p.F1717Sfs*2	Pathogenic	Frameshift deletion
Italian,Caucasian,Western European	c.G3904T	p.E1302X	Pathogenic	Stopgain
Italian,Caucasian,Western European	c.3782delT	p.L1261Yfs*2	Pathogenic	Frameshift deletion
Italian,Caucasian,Western European	c.T3239A	p.L1080X	Pathogenic	Stopgain
Italian,Native-American,Western European,Caucasian	c.G4117T	p.E1373X	Pathogenic	Stopgain
Italian,Sardinian	c.980_981del	p.T327Mfs*1	Pathogenic	Frameshift deletion
Italian,Spanish,Caucasian	c.G1333T	p.E445X	Pathogenic	Stopgain
Italian,Spanish,Caucasian,Western European	c.117_118del	p.C39fs*0	Pathogenic	Stopgain
Italian,Western European	c.3296delC	p.P1099Lfs*9	Pathogenic	Frameshift deletion
Italian,Western European	c.2835dupT	p.I946Yfs*5	Pathogenic	Frameshift insertion
Italian,Western European,Caucasian	c.3253dupA	p.R1085Kfs*7	Pathogenic	Frameshift insertion
Italian,Western European,Caucasian,Native-American	c.4625_4626del	p.S1542Wfs*30	Pathogenic	Frameshift deletion
Latin American	c.C3679T	p.Q1227X	Pathogenic	Stopgain
Latin-American/Caribbean	c.C5165T	p.S1722F	Pathogenic/Likely_pathogenic	Nonsynonymous SNV
Latin-American/Caribbean	c.C4552T	p.Q1518X	Pathogenic	Stopgain
Latin-American/Caribbean	c.G4484A	p.R1495K	Pathogenic/Likely_pathogenic	Nonsynonymous SNV
Latin-American/Caribbean	c.4163_4166del	p.Q1388Lfs*3	Pathogenic	Frameshift deletion
Latin-American/Caribbean	c.4110_4111del	p.G1371Vfs*1	Pathogenic	Frameshift deletion
Latin-American/Caribbean	c.4085delA	p.D1362Vfs*3	Pathogenic	Frameshift deletion
Latin-American/Caribbean	c.3759_3760del	p.K1254Efs*11	Pathogenic	Frameshift deletion
Latin-American/Caribbean	c.3044dupG	p.N1016Kfs*1	Pathogenic	Frameshift insertion
Latin-American/Caribbean	c.T2832A	p.C944X	Pathogenic	Stopgain
Latin-American/Caribbean	c.2806_2809del	p.D936Sfs*62	Pathogenic	Frameshift deletion
Latin-American/Caribbean	c.2406_2409del	p.Q804Vfs*9	Pathogenic	Frameshift deletion
Latin-American/Caribbean	c.G2293T	p.E765X	Pathogenic	Stopgain
Latin-American/Caribbean	c.T2105G	p.L702X	Pathogenic	Stopgain
Latin-American/Caribbean	c.G1045T	p.E349X	Pathogenic	Stopgain
Latin-American/Caribbean	c.302-1G>A		Pathogenic	Splice site
Latin-American/Caribbean	c.G131A	p.C44Y	Pathogenic	Nonsynonymous SNV
Latin-American/Caribbean	c.69_70insAG	p.C24Sfs*7	Pathogenic	Frameshift insertion
Latin-American/Caribbean	c.68_69del	p.E23Vfs*16	Pathogenic	Frameshift deletion
Latin-American/Caribbean,Mexican	c.5277+1G>-		Pathogenic/Likely_pathogenic	Splice site
Latin-American/Caribbean,Norwegian,Caucasian,Western European	c.C2869T	p.Q957X	Pathogenic	Stopgain
Latin-American/Caribbean,Western European	c.5075-1G>C		Pathogenic	Splice site
Latin-American/Caribbean,Western European	c.C2864A	p.S955X	Pathogenic	Stopgain
Latin-American/Caribbean,Western European	c.A1960T	p.K654X	Pathogenic	Stopgain
Latvian	c.3531delT	p.F1177Lfs*32	Pathogenic	Frameshift deletion
Lithuanian,Belarusian	c.4516delG	p.D1506Ifs*41	Pathogenic	Frameshift deletion
Malay	c.3856delA	p.S1286Vfs*20	Pathogenic	Frameshift deletion
Malay	c.G1204T	p.E402X	Pathogenic	Stopgain
Malay,Asian,Chinese	c.C4148G	p.S1383X	Pathogenic	Stopgain
Malay,Chinese	c.3620dupA	p.K1208Efs*10	Pathogenic	Frameshift insertion
Malay,Chinese	c.2070_2071del	p.R691Tfs*1	Pathogenic	Frameshift deletion
Malay,Chinese	c.964delG	p.A322Lfs*18	Pathogenic	Frameshift deletion
Malay,Chinese	c.134+2T>-		Pathogenic	Splice site
Malay,Chinese	c.134+1G>T		Pathogenic/Likely_pathogenic	Splice site
Malay,Chinese,European	c.C4258T	p.Q1420X	Pathogenic	Stopgain
Malay,Indian	c.150delA	p.K50Nfs*18	Pathogenic	Frameshift deletion
Malay,Indian	c.135-1G>C		Pathogenic	Splice site
Malay,Indian	c.61delA	p.I21Sfs*1	Pathogenic	Frameshift deletion
Mexican	c.1389_1390G	p.T464Pfs*10	Pathogenic	Frameshift substitution
Mongolian	c.3333delA	p.E1112Nfs*4	Pathogenic	Frameshift deletion
Moroccan,Berber	c.3279_3280del	p.Y1094fs*0	Pathogenic	Frameshift deletion
Moroccan,Berber	c.2806_2807del	p.D936fs*0	Pathogenic	Frameshift deletion
Native-American,African American	c.3766dupA	p.T1256Nfs*10	Pathogenic	Frameshift insertion
Native-American,Latin-American/Caribbean	c.C1352G	p.S451X	Pathogenic	Stopgain
Native-American,Western European	c.4754_4755del	p.P1585Rfs*34	Pathogenic	Frameshift deletion
Near Eastern	c.5304delC	p.Y1769Mfs*23	Pathogenic	Frameshift deletion
Near Eastern	c.5241delA	p.G1748Vfs*16	Pathogenic	Frameshift deletion
Near Eastern	c.G5173T	p.E1725X	Pathogenic	Stopgain
Near Eastern	c.G4618T	p.E1540X	Pathogenic	Stopgain
Near Eastern	c.C4609T	p.Q1537X	Pathogenic	Stopgain
Near Eastern	c.895_896insAATG	p.V299Efs*5	Pathogenic	Frameshift insertion
Near Eastern,Iranian	c.1240_1246del	p.D414fs*0	Pathogenic	Frameshift deletion
New Zealander,Caucasian	c.2074delC	p.H692Mfs*8	Pathogenic	Frameshift deletion
New Zealander,European	c.4373_4389del	p.Q1458Pfs*11	Pathogenic	Frameshift deletion
Norwegian	c.3966delA	p.K1322Nfs*2	Pathogenic	Frameshift deletion
Norwegian	c.2438dupG	p.L814Tfs*8	Pathogenic	Frameshift insertion
Norwegian,Caucasian	c.G5047T	p.E1683X	Pathogenic	Stopgain
Norwegian,Caucasian	c.T848A	p.L283X	Pathogenic	Stopgain
Norwegian,Caucasian,European	c.794_795del	p.S265Cfs*20	Pathogenic	Frameshift deletion
Norwegian,Swedish	c.3053_3054insTGAGA	p.I1019Efs*6	Pathogenic	Frameshift insertion
Norwegian,Western European,Caucasian	c.3084_3094del	p.N1029Rfs*4	Pathogenic	Frameshift deletion
Pakistani	c.C3286T	p.Q1096X	Pathogenic	Stopgain
Pakistani	c.1837delA	p.R613Gfs*12	Pathogenic	Frameshift deletion
Pakistani	c.T1793G	p.L598X	Pathogenic	Stopgain
Pakistani	c.1583_1589del	p.T528Kfs*1	Pathogenic	Frameshift deletion
Pakistani	c.1501_1504del	p.K501fs*0	Pathogenic	Frameshift deletion
Pakistani	c.775delG	p.E259Kfs*38	Pathogenic	Frameshift deletion
Polish,Ukranian,Western European	c.2719_2722del	p.E907Kfs*91	Pathogenic	Frameshift deletion
Scottish	c.1440_1441insA	p.L481Tfs*7	Pathogenic	Frameshift insertion
Scottish,Caucasian	c.902_903insT	p.K301Nfs*2	Pathogenic	Frameshift insertion
Singaporean,Asian,Indian	c.685delT	p.S229Lfs*4	Pathogenic	Frameshift deletion
Singaporean,Indian	c.2766delA	p.V923Lfs*76	Pathogenic	Frameshift deletion
Slovak,Central European	c.1166delG	p.S389Mfs*4	Pathogenic	Frameshift deletion
Slovak,German,Western European	c.4243delG	p.E1415Kfs*3	Pathogenic	Frameshift deletion
Spanish	c.5407-2A>G		Pathogenic	Splice site
Spanish	c.5152+5G>A		Pathogenic/Likely_pathogenic	Intron variant
Spanish	c.4038_4039del	p.G1348Nfs*6	Pathogenic	Frameshift deletion
Spanish	c.70_71insTGTC	p.C24Lfs*17	Pathogenic	Frameshift insertion
Spanish,Caucasian	c.5419delA	p.I1807Lfs*26	Pathogenic	Frameshift deletion
Spanish,Caucasian	c.5078_5080del	p.A1693del	Pathogenic/Likely_pathogenic	Nonframeshift deletion
Spanish,Caucasian	c.4167_4168insAG	p.D1390Rfs*3	Pathogenic	Frameshift insertion
Spanish,Caucasian	c.4111_4112insATCT	p.G1371Dfs*3	Pathogenic	Frameshift insertion
Spanish,Caucasian	c.3417delT	p.S1139Rfs*15	Pathogenic	Frameshift deletion
Spanish,Caucasian	c.C2309T	p.S770L	Pathogenic	Nonsynonymous SNV
Spanish,Caucasian	c.1912delG	p.E638Nfs*12	Pathogenic	Frameshift deletion
Spanish,Caucasian	c.791_794del	p.S264Mfs*32	Pathogenic	Frameshift deletion
Spanish,Caucasian	c.124delA	p.I42Yfs*7	Pathogenic	Frameshift deletion
Spanish,Caucasian,Galician	c.3839_3843AGGC	p.S1280fs*0	Pathogenic	Stopgain
Spanish,Caucasian,Western European	c.3329_3330del	p.K1110Tfs*3	Pathogenic	Frameshift deletion
Spanish,Galician,Western European	c.C2410T	p.Q804X	Pathogenic	Stopgain
Spanish,Mediterranean	c.5311_5332del	p.P1771Ifs*14	Pathogenic	Frameshift deletion
Spanish,Mediterranean	c.3583delC	p.H1195Ifs*14	Pathogenic	Frameshift deletion
Spanish,Swedish,Caucasian,Latin-American/Caribbean,Western European	c.3008_3009del	p.F1003fs*0	Pathogenic	Stopgain
Swedish	c.2910delA	p.K970Nfs*29	Pathogenic	Frameshift deletion
Swedish	c.1772delT	p.I591Kfs*7	Pathogenic	Frameshift deletion
Swedish,Western European	c.3626delT	p.L1209fs*0	Pathogenic	Stopgain
Swedish,Western European	c.81-1G>A		Pathogenic/Likely_pathogenic	Splice site
Swiss,Caucasian	c.4676-1G>A		Pathogenic	Splice site
Thai	c.3181delA	p.I1061fs*0	Pathogenic	Stopgain
Turkish	c.2871_2872insA	p.F958Ifs*12	Pathogenic	Frameshift insertion
Uruguayan	c.T2568G	p.Y856X	Pathogenic	Stopgain
Uruguayan,French,Portuguese	c.5464_5465insT	p.H1822Lfs*7	Pathogenic	Frameshift insertion
Uruguayan,Spanish-African	c.3714_3747del	p.Q1240Vfs*12	Pathogenic	Frameshift deletion
Venezuelan,Western European	c.G2158T	p.E720X	Pathogenic	Stopgain
Western European	c.A5558G	p.Y1853C	Pathogenic/Likely_pathogenic	Nonsynonymous SNV
Western European	c.C5536T	p.Q1846X	Pathogenic	Stopgain
Western European	c.C5535A	p.Y1845X	Pathogenic	Stopgain
Western European	c.T5509G	p.W1837G	Likely_pathogenic	Nonsynonymous SNV
Western European	c.5490delA	p.P1831Lfs*2	Pathogenic	Frameshift deletion
Western European	c.G5408C	p.G1803A	Pathogenic/Likely_pathogenic	Nonsynonymous SNV
Western European	c.5352dupA	p.Q1785Tfs*44	Pathogenic	Frameshift insertion
Western European	c.5332+1G>A		Pathogenic	Splice site
Western European	c.5284delA	p.R1762Gfs*2	Pathogenic	Frameshift deletion
Western European	c.5278-1G>T		Pathogenic	Splice site
Western European	c.5277+1_5277+6del		Pathogenic	Splice site
Western European	c.G5252C	p.R1751P	Likely_pathogenic	Nonsynonymous SNV
Western European	c.5209_5248TC	p.R1737Sfs*79	Pathogenic	Frameshift substitution
Western European	c.5243delG	p.G1748Vfs*16	Pathogenic	Frameshift deletion
Western European	c.T5207G	p.V1736G	Pathogenic/Likely_pathogenic	Nonsynonymous SNV
Western European	c.G5153C	p.W1718S	Likely_pathogenic	Nonsynonymous SNV
Western European	c.G5153A	p.W1718X	Pathogenic	Stopgain
Western European	c.5152+1G>C		Pathogenic	Splice site
Western European	c.T5141G	p.V1714G	Likely_pathogenic	Nonsynonymous SNV
Western European	c.5074+2T>C		Pathogenic	Splice site
Western European	c.G5074T	p.D1692Y	Pathogenic	Nonsynonymous SNV
Western European	c.C5054T	p.T1685I	Pathogenic	Nonsynonymous SNV
Western European	c.A5053G	p.T1685A	Pathogenic	Nonsynonymous SNV
Western European	c.4941delC	p.N1647Kfs*10	Pathogenic	Frameshift deletion
Western European	c.4891dupA	p.S1631Kfs*47	Pathogenic	Frameshift insertion
Western European	c.4749_4750del	p.R1583Sfs*36	Pathogenic	Frameshift deletion
Western European	c.4712_4716del	p.F1571fs*0	Pathogenic	Stopgain
Western European	c.G4678T	p.G1560X	Pathogenic	Stopgain
Western European	c.4676-2A>G		Pathogenic/Likely_pathogenic	Splice site
Western European	c.4675+3A>T		Pathogenic	Intron variant
Western European	c.4595_4596insCT	p.D1533Lfs*15	Pathogenic	Frameshift insertion
Western European	c.4463dupA	p.N1488Kfs*1	Pathogenic	Frameshift insertion
Western European	c.4391delC	p.P1464Lfs*1	Pathogenic	Frameshift deletion
Western European	c.4348dupT	p.S1450Ffs*11	Pathogenic	Frameshift insertion
Western European	c.4300dupA	p.S1434Kfs*1	Pathogenic	Frameshift insertion
Western European	c.C4186T	p.Q1396X	Pathogenic	Stopgain
Western European	c.4183_4184insTC	p.Q1395Lfs*10	Pathogenic	Frameshift insertion
Western European	c.4097-1G>A		Pathogenic	Splice site
Western European	c.C4075T	p.Q1359X	Pathogenic	Stopgain
Western European	c.4052dupT	p.L1351Ffs*4	Pathogenic	Frameshift insertion
Western European	c.C3967T	p.Q1323X	Pathogenic	Stopgain
Western European	c.A3964T	p.K1322X	Pathogenic	Stopgain
Western European	c.C3895T	p.Q1299X	Pathogenic	Stopgain
Western European	c.3869_3870del	p.K1290Mfs*3	Pathogenic	Frameshift deletion
Western European	c.A3619T	p.K1207X	Pathogenic	Stopgain
Western European	c.3593_3594insTT	p.L1198Ffs*12	Pathogenic	Frameshift insertion
Western European	c.3580delA	p.T1194Pfs*15	Pathogenic	Frameshift deletion
Western European	c.3477_3480del	p.I1159Mfs*49	Pathogenic	Frameshift deletion
Western European	c.3477_3479C	p.K1160Gfs*2	Pathogenic	Frameshift substitution
Western European	c.3375_3376del	p.P1126Ifs*5	Pathogenic	Frameshift deletion
Western European	c.3362delA	p.N1121Ifs*7	Pathogenic	Frameshift deletion
Western European	c.G3340T	p.E1114X	Pathogenic	Stopgain
Western European	c.3326_3329del	p.K1109Sfs*6	Pathogenic	Frameshift deletion
Western European	c.3325_3329del	p.K1109Afs*3	Pathogenic	Frameshift deletion
Western European	c.C3268T	p.Q1090X	Pathogenic	Stopgain
Western European	c.3188_3189G	p.S1063fs*0	Pathogenic	Stopgain
Western European	c.G3097T	p.E1033X	Pathogenic	Stopgain
Western European	c.G3049T	p.E1017X	Pathogenic	Stopgain
Western European	c.3013delG	p.E1005Nfs*18	Pathogenic	Frameshift deletion
Western European	c.2868delT	p.Q957Sfs*42	Pathogenic	Frameshift deletion
Western European	c.2812_2813G	p.P938Efs*61	Pathogenic	Frameshift substitution
Western European	c.2796_2799del	p.G933Rfs*65	Pathogenic	Frameshift deletion
Western European	c.G2740T	p.E914X	Pathogenic	Stopgain
Western European	c.2443delA	p.I815Ffs*30	Pathogenic	Frameshift deletion
Western European	c.T2403A	p.C801X	Pathogenic	Stopgain
Western European	c.2393delC	p.P798Qfs*4	Pathogenic	Frameshift deletion
Western European	c.2314delG	p.V772Yfs*19	Pathogenic	Frameshift deletion
Western European	c.C2275T	p.Q759X	Pathogenic	Stopgain
Western European	c.2263delG	p.E755Kfs*9	Pathogenic	Frameshift deletion
Western European	c.2241delC	p.D749Ifs*3	Pathogenic	Frameshift deletion
Western European	c.2217dupA	p.V740Sfs*2	Pathogenic	Frameshift insertion
Western European	c.A2215T	p.K739X	Pathogenic	Stopgain
Western European	c.2206delG	p.E736Kfs*16	Pathogenic	Frameshift deletion
Western European	c.2203delC	p.L735fs*0	Pathogenic	Stopgain
Western European	c.2202delA	p.K734Nfs*1	Pathogenic	Frameshift deletion
Western European	c.2017delG	p.E673Nfs*27	Pathogenic	Frameshift deletion
Western European	c.2001dupA	p.L668Tfs*4	Pathogenic	Frameshift insertion
Western European	c.1996delC	p.L666Yfs*34	Pathogenic	Frameshift deletion
Western European	c.1952dupA	p.K652Efs*20	Pathogenic	Frameshift insertion
Western European	c.1892dupT	p.S632Kfs*3	Pathogenic	Frameshift insertion
Western European	c.1826delA	p.N609Ifs*2	Pathogenic	Frameshift deletion
Western European	c.1812delA	p.A605Hfs*6	Pathogenic	Frameshift deletion
Western European	c.G1789T	p.E597X	Pathogenic	Stopgain
Western European	c.1700dupA	p.N567Kfs*2	Pathogenic	Frameshift insertion
Western European	c.1608_1611del	p.N537Kfs*7	Pathogenic	Frameshift deletion
Western European	c.1508delA	p.K503Sfs*28	Pathogenic	Frameshift deletion
Western European	c.1444delA	p.I482Lfs*1	Pathogenic	Frameshift deletion
Western European	c.1439dupA	p.N480Kfs*8	Pathogenic	Frameshift insertion
Western European	c.T1421G	p.L474X	Pathogenic	Stopgain
Western European	c.1383delT	p.F461Lfs*13	Pathogenic	Frameshift deletion
Western European	c.1356delA	p.E453Rfs*21	Pathogenic	Frameshift deletion
Western European	c.1340_1341insG	p.H448Sfs*7	Pathogenic	Frameshift insertion
Western European	c.1323_1324del	p.I441Mfs*1	Pathogenic	Frameshift deletion
Western European	c.1297delG	p.A433Pfs*7	Pathogenic	Frameshift deletion
Western European	c.1165delA	p.S389Vfs*4	Pathogenic	Frameshift deletion
Western European	c.1129dupA	p.S377Kfs*6	Pathogenic	Frameshift insertion
Western European	c.851_852del	p.Q284Pfs*1	Pathogenic	Frameshift deletion
Western European	c.835delC	p.H279Mfs*18	Pathogenic	Frameshift deletion
Western European	c.731delA	p.N244Mfs*2	Pathogenic	Frameshift deletion
Western European	c.547+1G>T		Pathogenic	Splice site
Western European	c.529delT	p.S177Lfs*56	Pathogenic	Frameshift deletion
Western European	c.456_457del	p.S153Cfs*4	Pathogenic	Frameshift deletion
Western European	c.C415T	p.Q139X	Pathogenic	Stopgain
Western European	c.269_281del	p.I90Sfs*24	Pathogenic	Frameshift deletion
Western European	c.212+1G>C		Pathogenic	Splice site
Western European	c.171delG	p.P58Lfs*10	Pathogenic	Frameshift deletion
Western European	c.C160T	p.Q54X	Pathogenic	Stopgain
Western European	c.143delT	p.M48Sfs*1	Pathogenic	Startloss
Western European	c.135-2A>G		Pathogenic	Splice site
Western European	c.134+2T>G		Pathogenic	Splice site
Western European	c.130delT	p.C44Afs*5	Pathogenic	Frameshift deletion
Western European	c.112_113del	p.K38Vfs*1	Pathogenic	Frameshift deletion
Western European	c.101delC	p.P34Lfs*15	Pathogenic	Frameshift deletion
Western European	c.83_84del	p.L28Rfs*11	Pathogenic	Frameshift deletion
Western European	c.80+5G>A		Pathogenic	Intron variant
Western European	c.80+1G>C		Pathogenic	Splice site
Western European	c.T2C	p.D2_M18del	Pathogenic/Likely_pathogenic	Startloss
Western European,African American	c.A3868T	p.K1290X	Pathogenic	Stopgain
Western European,Central/Eastern European	c.T5291C	p.L1764P	Pathogenic	Nonsynonymous SNV
Western European,Central/Eastern European	c.2707_2708insAT	p.C903Yfs*97	Pathogenic	Frameshift insertion
Western European,Central/Eastern European	c.406dupA	p.R136Kfs*5	Pathogenic	Frameshift insertion
Western European,German,Western European	c.C3389G	p.S1130X	Pathogenic	Stopgain
Western European,Irish	c.5155delG	p.V1719fs*0	Pathogenic	Stopgain
Western European,Italian	c.5075-2A>T		Pathogenic	Splice site
Western European,Latin-American/Caribbean	c.4986+1G>A		Pathogenic	Splice site
Western European,Latin-American/Caribbean	c.3830dupC	p.A1279Gfs*7	Pathogenic	Frameshift insertion
Western European,Latin-American/Caribbean	c.1960_1961del	p.K654Vfs*17	Pathogenic	Frameshift deletion
Western European,Native-American	c.5332+2T>A		Pathogenic/Likely_pathogenic	Splice site
Western European,Native-American	c.1444_1447del	p.I482fs*0	Pathogenic	Frameshift deletion
Western European,Native-American	c.C1214A	p.S405X	Pathogenic	Stopgain
Western European,Near Eastern	c.5259delA	p.E1754Nfs*10	Pathogenic	Frameshift deletion
Western European,Norwegian	c.4745delA	p.D1582Afs*18	Pathogenic	Frameshift deletion
Western European,Turkish	c.2376delG	p.K793Rfs*9	Pathogenic	Frameshift deletion
Western European,White-NonHispanic	c.G5345A	p.W1782X	Pathogenic	Stopgain
Western European,White-NonHispanic	c.882delA	p.D295Tfs*2	Pathogenic	Frameshift deletion
Western European,White-NonHispanic	c.T783G	p.Y261X	Pathogenic	Stopgain
Western/Central/Eastern European	c.T3309A	p.C1103X	Pathogenic	Stopgain

## Sheet: BRCA2
Supplementary Table 5C. Ethnic origins of human BRCA2 PLPs
Ethnic information (from BRCA_exchange and dbSNP_ALFA)	HGVS		Variant impact	Mutation Type
	cDNA	Protein
Aboriginal,British,French-Canadian,German,Western European,German,Irish	c.3544_3545del	p.F1182fs*0	Pathogenic	Frameshift deletion
African	c.263delT	p.L88Rfs*7	Pathogenic	Frameshift deletion
African	c.T491A	p.L164X	Pathogenic	Stopgain
African	c.2092delC	p.L698Yfs*30	Pathogenic	Frameshift deletion
African	c.3680_3683del	p.N1228Ffs*9	Pathogenic	Frameshift deletion
African	c.A3967T	p.K1323X	Pathogenic	Stopgain
African	c.6597_6598del	p.S2201fs*0	Pathogenic	Frameshift deletion
African	c.C7115G	p.S2372X	Pathogenic	Stopgain
African	c.7847delC	p.S2616Lfs*31	Pathogenic	Frameshift deletion
African American	c.T3308G	p.L1103X	Pathogenic	Stopgain
African American	c.7008-2A>G		Pathogenic	Splice site
African American	c.7562_7563del	p.L2523Efs*14	Pathogenic	Frameshift deletion
African American	c.7562_7565del	p.S2522fs*0	Pathogenic	Frameshift deletion
African American	c.G9004A	p.E3002K	Pathogenic/Likely_pathogenic	Nonsynonymous SNV
African American	c.T9276G	p.Y3092X	Pathogenic	Stopgain
African American,Western European	c.C7024T	p.Q2342X	Pathogenic	Stopgain
African,Latin-American/Caribbean,Western European	c.2957_2958insG	p.N986Kfs*1	Pathogenic	Frameshift insertion
African,Native-American,Western European	c.C6124T	p.Q2042X	Pathogenic	Stopgain
American,Caucasian	c.9506delT	p.I3169Mfs*47	Pathogenic	Frameshift deletion
Ashkenazi	c.1595_1599del	p.E532Gfs*3	Pathogenic	Frameshift deletion
Ashkenazi	c.1854delinsAA	p.Q619Tfs*2	Pathogenic	Frameshift substitution
Ashkenazi	c.2798delC	p.T933Kfs*26	Pathogenic	Frameshift deletion
Ashkenazi	c.3854_3855del	p.N1287fs*0	Pathogenic	Frameshift deletion
Ashkenazi	c.4128delA	p.N1377Tfs*9	Pathogenic	Frameshift deletion
Ashkenazi	c.4216_4219del	p.K1406Nfs*2	Pathogenic	Frameshift deletion
Ashkenazi	c.4804dupA	p.N1603Kfs*5	Pathogenic	Frameshift insertion
Ashkenazi	c.C5159G	p.S1720X	Pathogenic	Stopgain
Ashkenazi	c.5492dupT	p.S1832fs*0	Pathogenic	Frameshift insertion
Ashkenazi	c.6125dupA	p.G2044Rfs*3	Pathogenic	Frameshift insertion
Ashkenazi	c.6197_6198del	p.S2067Hfs*9	Pathogenic	Frameshift deletion
Ashkenazi	c.C6645G	p.Y2215X	Pathogenic	Stopgain
Ashkenazi	c.C8084G	p.S2695X	Pathogenic	Stopgain
Ashkenazi,Central/Eastern European,Western European	c.1750delA	p.K585Rfs*28	Pathogenic	Frameshift deletion
Ashkenazi,German,British,Swedish,Norwegian,Western European	c.C6025T	p.Q2009X	Pathogenic	Stopgain
Ashkenazi,Near Eastern,Syrian Jewish,Western European	c.G7007C	p.R2336P	Pathogenic	Nonsynonymous SNV
Ashkenazi,Western European	c.3158_3161del	p.D1054Ifs*4	Pathogenic	Frameshift deletion
Ashkenazi,Western European	c.6078_6079del	p.E2028Rfs*18	Pathogenic	Frameshift deletion
Ashkenazi,Western European	c.9054_9055del	p.S3018Rfs*1	Pathogenic	Frameshift deletion
Ashkenazi,Western European,Central/Eastern European,Italian	c.6989_6993del	p.I2330Mfs*7	Pathogenic	Frameshift deletion
Asian	c.275dupA	p.S93Ifs*7	Pathogenic	Frameshift insertion
Asian	c.755delA	p.D252Afs*24	Pathogenic	Frameshift deletion
Asian	c.A1399T	p.K467X	Pathogenic	Stopgain
Asian	c.1545delT	p.F516Sfs*7	Pathogenic	Frameshift deletion
Asian	c.2795_2796del	p.T933Rfs*1	Pathogenic	Frameshift deletion
Asian	c.T3455G	p.L1152X	Pathogenic	Stopgain
Asian	c.C4525T	p.Q1509X	Pathogenic	Stopgain
Asian	c.4965delC	p.Y1655fs*0	Pathogenic	Stopgain
Asian	c.5164_5165del	p.S1722Yfs*3	Pathogenic	Frameshift deletion
Asian	c.T6239G	p.L2080X	Pathogenic	Stopgain
Asian	c.7377_7380del	p.N2460Tfs*5	Pathogenic	Frameshift deletion
Asian	c.8028delG	p.E2677Kfs*16	Pathogenic	Frameshift deletion
Asian	c.8339_8342del	p.N2781Vfs*38	Pathogenic	Frameshift deletion
Asian	c.G9317A	p.W3106X	Pathogenic	Stopgain
Asian	c.9359delT	p.I3120Mfs*42	Pathogenic	Frameshift deletion
Asian,Indian	c.C5773T	p.Q1925X	Pathogenic	Stopgain
Asian,Pakistani	c.8911delA	p.K2971Sfs*4	Pathogenic	Frameshift deletion
Asian,Samoan	c.G3469T	p.E1157X	Pathogenic	Stopgain
Asian,Western European,Filipino	c.C3362G	p.S1121X	Pathogenic	Stopgain
Australian	c.G7886A	p.W2629X	Pathogenic	Stopgain
Australian,British,Western European	c.1768_1771del	p.I591Mfs*21	Pathogenic	Frameshift deletion
Australian,Caucasian	c.2758delC	p.I921Ffs*38	Pathogenic	Frameshift deletion
Australian,Caucasian	c.2830_2831del	p.K945Rfs*12	Pathogenic	Frameshift deletion
Australian,Greece	c.8755-1G>-		Pathogenic	Splice site
Australian,Lebanese	c.1359dupA	p.S455Ifs*6	Pathogenic	Frameshift insertion
Australian,NW European	c.6535dupG	p.V2179Gfs*9	Pathogenic	Frameshift insertion
Austrian	c.3274delT	p.S1093Pfs*9	Pathogenic	Frameshift deletion
Austrian	c.7617+2T>G		Pathogenic	Splice site
Austrian	c.7806-1->GA		Pathogenic	Splice site
Austrian	c.7977-2A>T		Pathogenic	Splice site
Austrian	c.A8002T	p.R2668X	Pathogenic	Stopgain
Austrian,Czech,Danish,German,Polish,Central/Eastern European,Caucasian,Western European	c.7910_7914del	p.F2638fs*0	Pathogenic	Frameshift deletion
Austrian,Pakistani,Indian,Asian	c.5638_5641del	p.K1881Qfs*26	Pathogenic	Frameshift deletion
Austrian,Western European	c.5609_5610AG	p.F1870_I3418del	Pathogenic	Stopgain
Austrian,Western European	c.6349_6350del	p.V2118Kfs*9	Pathogenic	Frameshift deletion
Belgian,Caucasian	c.6603_6604del	p.D2202Cfs*21	Pathogenic	Frameshift deletion
Belgian,Caucasian,Western European	c.9256+1G>A		Pathogenic/Likely_pathogenic	Splice site
Belgian,Czech,Western European,Caucasian,Western European	c.1389_1390del	p.V464Gfs*2	Pathogenic	Frameshift deletion
Brazilian	c.4006_4007insA	p.F1336Yfs*1	Pathogenic	Frameshift insertion
Brazilian	c.7677_7678del	p.F2560Sfs*4	Pathogenic	Frameshift deletion
Brazilian	c.C7738T	p.Q2580X	Pathogenic	Stopgain
Brazilian,Spanish,Caucasian,Galician	c.6441_6442del	p.S2148Yfs*1	Pathogenic	Frameshift deletion
British	c.3199delA	p.T1067Lfs*9	Pathogenic	Frameshift deletion
British	c.4164delT	p.L1390Wfs*19	Pathogenic	Frameshift deletion
British,Canadian,Caucasian	c.5467dupA	p.N1824Kfs*4	Pathogenic	Frameshift insertion
British,Canadian,Caucasian	c.T7908A	p.C2636X	Pathogenic	Stopgain
British,Caucasian	c.T2409G	p.Y803X	Pathogenic	Stopgain
British,Caucasian	c.T3158G	p.L1053X	Pathogenic	Stopgain
British,Caucasian	c.3294delT	p.S1099Qfs*3	Pathogenic	Frameshift deletion
British,Caucasian	c.T4859G	p.L1620X	Pathogenic	Stopgain
British,Caucasian	c.6219dupA	p.H2074Tfs*3	Pathogenic	Frameshift insertion
British,Caucasian,Western European	c.2651_2654del	p.D885Mfs*8	Pathogenic	Frameshift deletion
British,Caucasian,Western European	c.C2881T	p.Q961X	Pathogenic	Stopgain
British,Caucasian,Western European	c.6535_6536insA	p.V2179Dfs*9	Pathogenic	Frameshift insertion
British,Irish,German,Western European	c.C2517A	p.Y839X	Pathogenic	Stopgain
British,Polish	c.6657_6660del	p.E2220Tfs*7	Pathogenic	Frameshift deletion
British,Wales	c.4076delC	p.T1359Mfs*14	Pathogenic	Frameshift deletion
British,Western European	c.6642delT	p.Y2215Tfs*13	Pathogenic	Frameshift deletion
Canadian	c.G8970A	p.W2990X	Pathogenic	Stopgain
Caucasian	c.2584_2590del	p.N863Kfs*8	Pathogenic	Frameshift deletion
Caucasian,German,Spanish,Pakistani	c.5074_5075insA	p.W1692fs*0	Pathogenic	Stopgain
Caucasian,Scottish,German	c.5953_5954del	p.S1985Cfs*16	Pathogenic	Frameshift deletion
Caucasian,Western European	c.G581A	p.W194X	Pathogenic	Stopgain
Caucasian,Western European,Central/Eastern European	c.8673_8674del	p.R2892Tfs*13	Pathogenic	Frameshift deletion
Central European,Irish,Western European	c.4276dupA	p.T1426Nfs*11	Pathogenic	Frameshift insertion
Central/Eastern European	c.A298T	p.K100X	Pathogenic	Stopgain
Central/Eastern European	c.475+1G>T		Pathogenic	Splice site
Central/Eastern European	c.988delA	p.I332Ffs*16	Pathogenic	Frameshift deletion
Central/Eastern European	c.988_989del	p.K331Nfs*3	Pathogenic	Frameshift deletion
Central/Eastern European	c.1217delC	p.Q407Rfs*22	Pathogenic	Frameshift deletion
Central/Eastern European	c.1233dupA	p.P412Tfs*8	Pathogenic	Frameshift insertion
Central/Eastern European	c.A4933T	p.K1645X	Pathogenic	Stopgain
Central/Eastern European	c.5155_5159del	p.N1719Kfs*5	Pathogenic	Frameshift deletion
Central/Eastern European	c.T5925A	p.C1975X	Pathogenic	Stopgain
Central/Eastern European	c.6065_6069del	p.D2023Afs*22	Pathogenic	Frameshift deletion
Central/Eastern European	c.7225delC	p.P2409Lfs*57	Pathogenic	Frameshift deletion
Central/Eastern European	c.7252_7253del	p.R2418Sfs*1	Pathogenic	Frameshift deletion
Central/Eastern European	c.7595_7596insTT	p.A2534Lfs*17	Pathogenic	Frameshift insertion
Central/Eastern European	c.C9599G	p.S3200X	Pathogenic	Stopgain
Central/Eastern European,African,French-Canadian,French-Canadian,Western European	c.2582dupA	p.N863Kfs*17	Pathogenic	Frameshift insertion
Central/Eastern European,German,Western European	c.C5864A	p.S1955X	Pathogenic	Stopgain
Central/Eastern European,Greece	c.C6070T	p.Q2024X	Pathogenic	Stopgain
Central/Eastern European,Greece	c.6490delC	p.Q2164Sfs*3	Pathogenic	Frameshift deletion
Central/Eastern European,Near Eastern	c.1647dupG	p.E550Gfs*9	Pathogenic	Frameshift insertion
Central/Eastern European,Western European	c.16_17del	p.K6Rfs*6	Pathogenic	Frameshift deletion
Central/Eastern European,Western European	c.6332_6333del	p.R2112Kfs*15	Pathogenic	Frameshift deletion
Central/Eastern European,Western European	c.C7060T	p.Q2354X	Pathogenic	Stopgain
Central/Eastern European,Western European	c.7815_7816insGACA	p.T2607Rfs*11	Pathogenic	Frameshift insertion
Central/Eastern European,Western European	c.8236_8237del	p.T2746Sfs*16	Pathogenic	Frameshift deletion
Central/Eastern European,Western European	c.G8489A	p.W2830X	Pathogenic	Stopgain
Central/Eastern European,Western European,British,Swiss	c.8973_9098del	p.P2992_T3033del	Pathogenic/Likely_pathogenic	Nonframeshift deletion
Chilean	c.4742_4743insTG	p.E1581Dfs*36	Pathogenic	Frameshift insertion
Chilean	c.5144_5147del	p.Y1716Kfs*7	Pathogenic	Frameshift deletion
Chilean,Spanish	c.6629_6630del	p.E2210Gfs*13	Pathogenic	Frameshift deletion
Chinese	c.8633_8752del	p.N2879_E2918del	Pathogenic	Nonframeshift deletion
Chinese Hans	c.8234dupT	p.T2746Dfs*17	Pathogenic	Frameshift insertion
Chinese,Western European	c.7976+1G>A		Pathogenic	Splice site
Czech,Caucasian	c.461_462del	p.D156fs*0	Pathogenic	Frameshift deletion
Czech,Caucasian	c.G475A	p.V159M	Pathogenic/Likely_pathogenic	Nonsynonymous SNV
Czech,Caucasian	c.3939delC	p.Y1313fs*0	Pathogenic	Stopgain
Czech,Caucasian	c.4843_4844del	p.L1616Kfs*1	Pathogenic	Frameshift deletion
Czech,Caucasian	c.6448_6449del	p.K2150Sfs*24	Pathogenic	Frameshift deletion
Czech,Caucasian	c.6638delC	p.S2213Lfs*15	Pathogenic	Frameshift deletion
Czech,Caucasian	c.6753dupT	p.S2252Ffs*8	Pathogenic	Frameshift insertion
Czech,Caucasian	c.8168_8169insTGGG	p.Y2726Vfs*4	Pathogenic	Frameshift insertion
Czech,Caucasian,central European	c.7151_7152del	p.Q2384Rfs*6	Pathogenic	Frameshift deletion
Czech,Caucasian,Finland	c.9118-2A>G		Pathogenic	Splice site
Czech,Caucasian,Western European	c.5759dupT	p.A1922Cfs*1	Pathogenic	Frameshift insertion
Czech,central European	c.8039_8040del	p.T2681Sfs*10	Pathogenic	Frameshift deletion
Danish	c.8474delC	p.A2825Dfs*37	Pathogenic	Frameshift deletion
Danish,Caucasian	c.2447delA	p.K817Rfs*7	Pathogenic	Frameshift deletion
Danish,Caucasian	c.5946_5949del	p.S1982Rfs*20	Pathogenic	Frameshift deletion
Danish,Caucasian	c.6078_6082del	p.E2028Kfs*17	Pathogenic	Frameshift deletion
Danish,Caucasian,Western European	c.9015_9016del	p.Y3006Qfs*9	Pathogenic	Frameshift deletion
Dutch	c.2083_2087del	p.E696Tfs*9	Pathogenic	Frameshift deletion
Dutch	c.G3748T	p.E1250X	Pathogenic	Stopgain
Dutch	c.5177delA	p.N1727Mfs*12	Pathogenic	Frameshift deletion
Dutch	c.T5286A	p.Y1762X	Pathogenic	Stopgain
Dutch	c.5769_5772del	p.I1924Rfs*37	Pathogenic	Frameshift deletion
Dutch	c.T7978G	p.Y2660D	Pathogenic/Likely_pathogenic	Nonsynonymous SNV
Dutch,Caucasian	c.634_635del	p.R212Kfs*1	Pathogenic	Frameshift deletion
Dutch,Caucasian	c.1144delA	p.I383Sfs*15	Pathogenic	Frameshift deletion
Dutch,European	c.C5645G	p.S1882X	Pathogenic	Stopgain
Dutch,Irish,Western European	c.5593_5594del	p.F1866Yfs*5	Pathogenic	Frameshift deletion
Dutch,Surinam,Caucasian	c.4454_4457del	p.V1486Nfs*4	Pathogenic	Frameshift deletion
Dutch,Western European	c.2951dupA	p.N986Kfs*1	Pathogenic	Frameshift insertion
Dutch,Western European	c.5211_5214del	p.T1738fs*0	Pathogenic	Frameshift deletion
Dutch,Western European	c.8057delT	p.V2687Ffs*6	Pathogenic	Frameshift deletion
European	c.468dupT	p.K157fs*0	Pathogenic	Stopgain
European	c.476-2A>G		Pathogenic	Splice site
European	c.A1819T	p.K607X	Pathogenic	Stopgain
European	c.2806_2809del	p.A938Pfs*20	Pathogenic	Frameshift deletion
European	c.C3319T	p.Q1107X	Pathogenic	Stopgain
European	c.3351delA	p.L1118fs*0	Pathogenic	Frameshift deletion
European	c.G5782T	p.E1928X	Pathogenic	Stopgain
European	c.C7480T	p.R2494X	Pathogenic	Stopgain
European	c.C7558T	p.R2520X	Pathogenic	Stopgain
European	c.7697dupA	p.D2566Efs*4	Pathogenic	Frameshift insertion
European	c.G7757A	p.W2586X	Pathogenic	Stopgain
European	c.G7878C	p.W2626C	Pathogenic	Nonsynonymous SNV
European	c.G7976A	p.R2659K	Pathogenic	Nonsynonymous SNV
European	c.G8243A	p.G2748D	Pathogenic	Nonsynonymous SNV
European	c.C8572T	p.Q2858X	Pathogenic	Stopgain
European	c.8755-1G>A		Pathogenic	Splice site
European	c.8903delC	p.V2969Cfs*6	Pathogenic	Frameshift deletion
European	c.9097_9098insT	p.T3033Ifs*10	Pathogenic	Frameshift insertion
European	c.C9294G	p.Y3098X	Pathogenic	Stopgain
European	c.C9382T	p.R3128X	Pathogenic	Stopgain
European, African American	c.C5909A	p.S1970X	Pathogenic	Stopgain
European, African American	c.5946delT	p.S1982Rfs*21	Pathogenic	Frameshift deletion
European, African American	c.C9154T	p.R3052W	Pathogenic	Nonsynonymous SNV
European,African Others,East Asian,African American,Latin American ,Other Asian,South Asian	c.G7795T	p.E2599X	Pathogenic	Stopgain
European,East Asian	c.G7007A	p.R2336H	Pathogenic	Nonsynonymous SNV
European,Latin American	c.5067dupA	p.W1692Mfs*2	Pathogenic	Frameshift insertion
Filipino	c.3569delG	p.K1191Sfs*5	Pathogenic	Frameshift deletion
Filipino,Asian	c.C2818T	p.Q940X	Pathogenic	Stopgain
Flemish,Canadian,Caucasian	c.4931delA	p.E1646Kfs*23	Pathogenic	Frameshift deletion
French-Canadian,Western European	c.8676delA	p.R2892Sfs*16	Pathogenic	Frameshift deletion
German	c.3955_3958del	p.N1319Kfs*14	Pathogenic	Frameshift deletion
German	c.5067_5070del	p.K1690Nfs*14	Pathogenic	Frameshift deletion
German	c.7003_7007del	p.F2335Hfs*2	Pathogenic	Frameshift deletion
German,Caucasian	c.3051delC	p.K1018Sfs*24	Pathogenic	Frameshift deletion
German,Caucasian	c.3062_3066del	p.N1023fs*0	Pathogenic	Frameshift deletion
German,Caucasian	c.C3871T	p.Q1291X	Pathogenic	Stopgain
German,Caucasian	c.4553delA	p.E1518Dfs*24	Pathogenic	Frameshift deletion
German,Caucasian	c.5216_5220del	p.Y1739fs*0	Pathogenic	Stopgain
German,Caucasian	c.A7996T	p.R2666X	Pathogenic	Stopgain
German,Caucasian	c.8323dupA	p.M2775Nfs*6	Pathogenic	Frameshift insertion
German,Caucasian	c.9098_9099del	p.Q3034Vfs*8	Pathogenic	Frameshift deletion
German,Caucasian,Filipino,Irish,Scottish	c.1815dupA	p.P606Tfs*9	Pathogenic	Frameshift insertion
German,Irish,Scottish	c.6240dupA	p.E2081Rfs*2	Pathogenic	Frameshift insertion
German,Irish,Western European	c.6829_6833del	p.I2278Sfs*12	Pathogenic	Frameshift deletion
German,Italian,Central/Eastern European,African American,Caucasian,British,Irish,French-Canadian,Japanese,Western European	c.6402_6406del	p.N2135Kfs*2	Pathogenic	Frameshift deletion
German,Mennonite	c.5239_5240insT	p.N1747Ifs*7	Pathogenic	Frameshift insertion
German,Polish	c.2603delC	p.T868Ifs*5	Pathogenic	Frameshift deletion
German,Western European	c.4944_4945del	p.P1651Cfs*13	Pathogenic	Frameshift deletion
German,Western European	c.9452_9453insAG	p.G3153Rfs*10	Pathogenic	Frameshift insertion
German,Western European	c.9453_9454del	p.E3152Gfs*14	Pathogenic	Frameshift deletion
Greece,African,Central/Eastern European	c.7805+1G>A		Pathogenic	Splice site
Hispanic,Latin-American/Caribbean	c.C4325A	p.S1442X	Pathogenic	Stopgain
Hispanic,Mexican,Latin-American/Caribbean	c.5542delA	p.S1848Vfs*14	Pathogenic	Frameshift deletion
HKSAR,Asian,Chinese	c.G7007T	p.R2336L	Pathogenic/Likely_pathogenic	Nonsynonymous SNV
HKSAR,Chinese	c.C1261T	p.Q421X	Pathogenic	Stopgain
HKSAR,Chinese	c.2594delA	p.E866Kfs*7	Pathogenic	Frameshift deletion
HKSAR,Chinese	c.3202delG	p.V1068Yfs*8	Pathogenic	Frameshift deletion
HKSAR,Chinese	c.4562_4563del	p.L1522Gfs*5	Pathogenic	Frameshift deletion
HKSAR,Chinese	c.6096dupT	p.I2033Yfs*14	Pathogenic	Frameshift insertion
HKSAR,Chinese	c.7467dupT	p.I2490Yfs*6	Pathogenic	Frameshift insertion
HKSAR,Chinese	c.7806-9T>G		Pathogenic	Intron variant
HKSAR,Chinese	c.G7878A	p.W2626X	Pathogenic	Stopgain
HKSAR,Chinese	c.8208_8209insAG	p.L2737Sfs*1	Pathogenic	Frameshift insertion
HKSAR,Chinese,White-NonHispanic	c.9090dupA	p.T3033Nfs*10	Pathogenic	Frameshift insertion
HKSAR,Italian,Asian,Caucasian,Chinese,Pakistani	c.C3109T	p.Q1037X	Pathogenic	Stopgain
HKSAR,Western/Central/Eastern European,British,German,Irish,Western European,Chinese,White-NonHispanic	c.5238dupT	p.N1747fs*0	Pathogenic	Stopgain
Indonesian,Japanese	c.2471_2476del	p.L824_I3418del	Pathogenic	Stopgain
Iranian,Northern Iranian	c.5654_5655insCC	p.Q1886Pfs*23	Pathogenic	Frameshift insertion
Irish,British,Native-American	c.756_759del	p.D252Efs*23	Pathogenic	Frameshift deletion
Irish,Native-American,British,Western European	c.151delG	p.E51Nfs*28	Pathogenic	Frameshift deletion
Irish,Scottish	c.6374_6375insA	p.C2126Lfs*2	Pathogenic	Frameshift insertion
Irish,Scottish,British,German	c.5819_5832del	p.E1940Dfs*4	Pathogenic	Frameshift deletion
Italian,Caucasian	c.67+2T>A		Pathogenic	Splice site
Italian,Caucasian	c.202delA	p.K68Nfs*11	Pathogenic	Frameshift deletion
Italian,Caucasian	c.265delC	p.P89Rfs*6	Pathogenic	Frameshift deletion
Italian,Caucasian	c.1599_1600del	p.E534Sfs*2	Pathogenic	Frameshift deletion
Italian,Caucasian	c.2045_2046del	p.Q684Gfs*2	Pathogenic	Frameshift deletion
Italian,Caucasian	c.2045_2048del	p.S683Rfs*44	Pathogenic	Frameshift deletion
Italian,Caucasian	c.2094delA	p.Q699Sfs*29	Pathogenic	Frameshift deletion
Italian,Caucasian	c.2684delC	p.A895Vfs*8	Pathogenic	Frameshift deletion
Italian,Caucasian	c.3854dupA	p.N1287Kfs*1	Pathogenic	Frameshift insertion
Italian,Caucasian	c.T3881A	p.L1294X	Pathogenic	Stopgain
Italian,Caucasian	c.3919delG	p.E1307Kfs*27	Pathogenic	Frameshift deletion
Italian,Caucasian	c.4048dupC	p.H1350Pfs*1	Pathogenic	Frameshift insertion
Italian,Caucasian	c.C4111T	p.Q1371X	Pathogenic	Stopgain
Italian,Caucasian	c.5717_5718del	p.N1906Ifs*3	Pathogenic	Frameshift deletion
Italian,Caucasian	c.5900_5903del	p.V1969Hfs*33	Pathogenic	Frameshift deletion
Italian,Caucasian	c.6238delT	p.L2080fs*0	Pathogenic	Stopgain
Italian,Caucasian	c.6508_6509del	p.K2170Sfs*4	Pathogenic	Frameshift deletion
Italian,Caucasian	c.C7647A	p.C2549X	Pathogenic	Stopgain
Italian,Caucasian	c.7921_7926AG	p.E2641Rfs*5	Pathogenic	Frameshift substitution
Italian,Caucasian	c.9065_9066insAA	p.A3023Kfs*5	Pathogenic	Frameshift insertion
Italian,Caucasian	c.T9374A	p.L3125H	Likely_pathogenic	Nonsynonymous SNV
Italian,Caucasian,Central/Eastern European	c.A9481T	p.K3161X	Pathogenic	Stopgain
Italian,Caucasian,Western European	c.2836delG	p.D946Ifs*13	Pathogenic	Frameshift deletion
Italian,Caucasian,Western European	c.G2979A	p.W993X	Pathogenic	Stopgain
Italian,Caucasian,Western European	c.C5959T	p.Q1987X	Pathogenic	Stopgain
Italian,Caucasian,Western European	c.8394_8396AA	p.R2799Nfs*21	Pathogenic	Frameshift substitution
Italian,Caucasian,Western European	c.9400delG	p.G3134Afs*28	Pathogenic	Frameshift deletion
Italian,Caucasian,Western European	c.9675delT	p.Y3226Ifs*22	Pathogenic	Frameshift deletion
Italian,Central/Eastern European,Western European	c.C7681T	p.Q2561X	Pathogenic	Stopgain
Italian,Latin-American/Caribbean,Caucasian,Western European	c.5797_5800del	p.N1933Kfs*28	Pathogenic	Frameshift deletion
Italian,Swedish,Caucasian,Western European	c.4258delG	p.D1420Ifs*27	Pathogenic	Frameshift deletion
Italian,Western European	c.5700_5701del	p.E1901Gfs*4	Pathogenic	Frameshift deletion
Italian,Western European,Caucasian	c.8754+4A>G		Pathogenic	Intron variant
Italian,Western European,Caucasian	c.C8878T	p.Q2960X	Pathogenic	Stopgain
Korean,African,Asian	c.G8969A	p.W2990X	Pathogenic	Stopgain
Latin-American	c.8593dupT	p.L2865Ffs*3	Pathogenic	Frameshift insertion
Latin-American/Caribbean	c.316+5G>A		Pathogenic	Intron variant
Latin-American/Caribbean	c.729_732del	p.N243Kfs*6	Pathogenic	Frameshift deletion
Latin-American/Caribbean	c.1831delT	p.S611Qfs*2	Pathogenic	Frameshift deletion
Latin-American/Caribbean	c.C3939G	p.Y1313X	Pathogenic	Stopgain
Latin-American/Caribbean	c.7411_7420del	p.T2471Kfs*4	Pathogenic	Frameshift deletion
Latin-American/Caribbean	c.7525dupA	p.S2509Kfs*29	Pathogenic	Frameshift insertion
Latin-American/Caribbean	c.7555dupC	p.R2520Sfs*18	Pathogenic	Frameshift insertion
Latin-American/Caribbean	c.8321dupT	p.M2775Yfs*6	Pathogenic	Frameshift insertion
Latin-American/Caribbean	c.G9286T	p.E3096X	Pathogenic	Stopgain
Latin-American/Caribbean,Cuban	c.8743_8744insCTTA	p.E2918Pfs*1	Pathogenic	Frameshift insertion
Latin-American/Caribbean,Hispanic	c.G652T	p.E218X	Pathogenic	Stopgain
Latin-American/Caribbean,Western European	c.C2224T	p.Q742X	Pathogenic	Stopgain
Latin-American/Caribbean,Western European	c.3186_3189del	p.S1064Lfs*11	Pathogenic	Frameshift deletion
Latin-American/Caribbean,Western European	c.9252_9255TT	p.K3084Nfs*25	Pathogenic	Frameshift substitution
Latin-American/Caribbean,Western European,Central/Eastern European	c.67+2T>C		Pathogenic	Splice site
Malay	c.5967dupA	p.D1990Rfs*12	Pathogenic	Frameshift insertion
Malay,Chinese	c.C809G	p.S270X	Pathogenic	Stopgain
Malay,Chinese	c.2634_2635del	p.S879fs*0	Pathogenic	Frameshift deletion
Malay,Chinese	c.6323_6324del	p.V2109fs*0	Pathogenic	Frameshift deletion
Malay,Chinese	c.6671delA	p.T2225Qfs*3	Pathogenic	Frameshift deletion
Malay,Chinese	c.C7133G	p.S2378X	Pathogenic	Stopgain
Malay,Indian	c.4014_4015insGG	p.S1339Gfs*35	Pathogenic	Frameshift insertion
Malay,Indian	c.C8869T	p.Q2957X	Pathogenic	Stopgain
Malay,Spanish,Caucasian,nonAshkenazi	c.260_261del	p.L88Afs*11	Pathogenic	Frameshift deletion
Malay,Swedish,Filipino	c.4037_4038del	p.T1346Sfs*4	Pathogenic	Frameshift deletion
Mexican,Latin-American/Caribbean,Western European	c.G8377A	p.G2793R	Pathogenic/Likely_pathogenic	Nonsynonymous SNV
Native-American,African American	c.5611_5615del	p.K1872Nfs*1	Pathogenic	Frameshift deletion
Native-American,Ashkenazi	c.A733T	p.R245X	Pathogenic	Stopgain
Native-American,Central/Eastern European,Western European	c.1889delC	p.T630Nfs*13	Pathogenic	Frameshift deletion
Native-American,Latin-American/Caribbean,Western European	c.9697_9700del	p.C3233Wfs*14	Pathogenic	Frameshift deletion
Near Eastern	c.G100T	p.E34X	Pathogenic	Stopgain
Near Eastern	c.5219_5222del	p.S1741Tfs*34	Pathogenic	Frameshift deletion
Near Eastern	c.8505delA	p.S2836Lfs*26	Pathogenic	Frameshift deletion
Near Eastern,Latin-American/Caribbean,Western European	c.G7758A	p.W2586X	Pathogenic	Stopgain
Near Eastern,Mid Eastern	c.8395delA	p.R2799Dfs*21	Pathogenic	Frameshift deletion
Near Eastern,Turkish	c.C1414T	p.Q472X	Pathogenic	Stopgain
Norwegian	c.3228_3229del	p.V1077Cfs*2	Pathogenic	Frameshift deletion
Pacific Islands	c.C1825T	p.Q609X	Pathogenic	Stopgain
Pakistani	c.2445delG	p.E816Kfs*8	Pathogenic	Frameshift deletion
Pakistani	c.3685delG	p.V1229Ffs*9	Pathogenic	Frameshift deletion
Pakistani,East Indian	c.4546dupA	p.I1516Nfs*12	Pathogenic	Frameshift insertion
Palestinian,Arab	c.2251_2254del	p.D752Ffs*18	Pathogenic	Frameshift deletion
Polish	c.6657_6661del	p.E2220Lfs*2	Pathogenic	Frameshift deletion
Polish	c.7653_7656del	p.I2552Tfs*94	Pathogenic	Frameshift deletion
Polish	c.8647delC	p.P2883Hfs*7	Pathogenic	Frameshift deletion
Polish,Central/Eastern European	c.6267_6269C	p.E2089Dfs*1	Pathogenic	Frameshift substitution
Portuguese,Western European	c.G8770T	p.E2924X	Pathogenic	Stopgain
Portuguese,Western European,Asian	c.5479_5483del	p.K1828Vfs*2	Pathogenic	Frameshift deletion
Russian,Austrian	c.69_94del	p.L24fs*0	Pathogenic	Frameshift deletion
Russian,British,Irish	c.6431delA	p.N2145Ifs*22	Pathogenic	Frameshift deletion
Samoan	c.8960_8963del	p.S2988Ffs*11	Pathogenic	Frameshift deletion
Scottish	c.3067dupA	p.N1023Kfs*2	Pathogenic	Frameshift insertion
Scottish,British,Caucasian,Western European	c.G5569T	p.E1857X	Pathogenic	Stopgain
Scottish,Canadian,Caucasian,Western European	c.891_899GATACTTCAG	p.T298Ifs*6	Pathogenic	Frameshift substitution
Sephardic Jewish	c.3553_3554del	p.T1185Sfs*1	Pathogenic	Frameshift deletion
Sephardic Jewish	c.5065_5066AAA	p.A1689Kfs*5	Pathogenic	Frameshift substitution
Serbian,Serbian	c.4138_4139insTT	p.K1381Lfs*6	Pathogenic	Frameshift insertion
Slovak,Hungarian	c.5930dupT	p.S1979fs*0	Pathogenic	Frameshift insertion
South-African,Mixed Ancestry	c.6448_6449insAT	p.K2150Nfs*18	Pathogenic	Frameshift insertion
South-African,Mixed Ancestry,Caucasian	c.7934delG	p.R2645Nfs*2	Pathogenic	Frameshift deletion
Spanish	c.1595delA	p.T533Lfs*23	Pathogenic	Frameshift deletion
Spanish	c.3144delA	p.N1049Ifs*4	Pathogenic	Frameshift deletion
Spanish,Caucasian	c.539delT	p.S181Lfs*3	Pathogenic	Frameshift deletion
Spanish,Caucasian	c.995_996insG	p.I332Mfs*3	Pathogenic	Frameshift insertion
Spanish,Caucasian	c.C2376A	p.Y792X	Pathogenic	Stopgain
Spanish,Caucasian	c.2804_2807del	p.A938Pfs*20	Pathogenic	Frameshift deletion
Spanish,Caucasian	c.4797delT	p.N1599Kfs*17	Pathogenic	Frameshift deletion
Spanish,Caucasian	c.5112_5115del	p.N1706Lfs*4	Pathogenic	Frameshift deletion
Spanish,Caucasian	c.6207_6210del	p.E2070Vfs*9	Pathogenic	Frameshift deletion
Spanish,Caucasian	c.8010_8032del	p.A2671Gfs*1	Pathogenic	Frameshift deletion
Spanish,Caucasian,nonAshkenazi	c.5139_5142del	p.Y1714Cfs*9	Pathogenic	Frameshift deletion
Spanish,Caucasian,Western European	c.2783dupT	p.L929Ffs*6	Pathogenic	Frameshift insertion
Spanish,Caucasian,Western European	c.3854delA	p.N1287Ifs*5	Pathogenic	Frameshift deletion
Spanish,Mediterranean	c.1608dupT	p.E537fs*0	Pathogenic	Stopgain
Spanish,Mediterranean	c.5890delA	p.K1964Sfs*39	Pathogenic	Frameshift deletion
Spanish,Mediterranean	c.6493delT	p.L2165Wfs*2	Pathogenic	Frameshift deletion
Spanish,Mediterranean	c.T7863A	p.Y2621X	Pathogenic	Stopgain
Spanish,Mediterranean	c.C9466T	p.Q3156X	Pathogenic	Stopgain
Spanish,Mexican,Western European	c.6024dupG	p.Q2009Afs*8	Pathogenic	Frameshift insertion
Sri Lankan,Sinhalese	c.2170dupA	p.V726Sfs*24	Pathogenic	Frameshift insertion
Sri Lankan,Sinhalese	c.2438dupT	p.P814Sfs*12	Pathogenic	Frameshift insertion
Sri Lankan,Sinhalese,Western European	c.682-1G>C		Pathogenic/Likely_pathogenic	Splice site
Swedish	c.G3958T	p.E1320X	Pathogenic	Stopgain
Swedish,Western European	c.4090_4091del	p.I1364Mfs*2	Pathogenic	Frameshift deletion
Thai,Chinese	c.6153delT	p.S2052Hfs*17	Pathogenic	Frameshift deletion
Trinidad	c.3456delA	p.K1153Rfs*14	Pathogenic	Frameshift deletion
Ukranian,British	c.6391_6392insT	p.K2131Ifs*4	Pathogenic	Frameshift insertion
Western European	c.3delG	p.M1Ifs*22	Pathogenic	Startloss
Western European	c.31delT	p.F12Lfs*11	Pathogenic	Frameshift deletion
Western European	c.67+1G>A		Pathogenic	Splice site
Western European	c.67+1G>T		Pathogenic	Splice site
Western European	c.104dupT	p.S36Ffs*7	Pathogenic	Frameshift insertion
Western European	c.127delA	p.N43Ifs*36	Pathogenic	Frameshift deletion
Western European	c.170dupA	p.Y57fs*0	Pathogenic	Stopgain
Western European	c.517-1G>A		Pathogenic	Splice site
Western European	c.608delC	p.S205Vfs*5	Pathogenic	Frameshift deletion
Western European	c.631+1G>A		Pathogenic/Likely_pathogenic	Splice site
Western European	c.661_662del	p.F221Sfs*2	Pathogenic	Frameshift deletion
Western European	c.A688T	p.K230X	Pathogenic	Stopgain
Western European	c.C772T	p.Q258X	Pathogenic	Stopgain
Western European	c.793+1G>T		Pathogenic/Likely_pathogenic	Splice site
Western European	c.1025delA	p.K343Nfs*5	Pathogenic	Frameshift deletion
Western European	c.1054dupT	p.Y352Lfs*4	Pathogenic	Frameshift insertion
Western European	c.1137delA	p.S380Vfs*18	Pathogenic	Frameshift deletion
Western European	c.1224delG	p.E409Rfs*20	Pathogenic	Frameshift deletion
Western European	c.1228delA	p.I411Yfs*18	Pathogenic	Frameshift deletion
Western European	c.G1411T	p.E471X	Pathogenic	Stopgain
Western European	c.G1528T	p.E510X	Pathogenic	Stopgain
Western European	c.1631_1632del	p.T544Sfs*14	Pathogenic	Frameshift deletion
Western European	c.T1670G	p.L557X	Pathogenic	Stopgain
Western European	c.G1789T	p.E597X	Pathogenic	Stopgain
Western European	c.T1800G	p.Y600X	Pathogenic	Stopgain
Western European	c.1888dupA	p.T630Nfs*5	Pathogenic	Frameshift insertion
Western European	c.2212dupT	p.C738Lfs*12	Pathogenic	Frameshift insertion
Western European	c.2526dupA	p.A843Sfs*37	Pathogenic	Frameshift insertion
Western European	c.2809_2812del	p.A938Pfs*20	Pathogenic	Frameshift deletion
Western European	c.2835_2836del	p.D946Ffs*11	Pathogenic	Frameshift deletion
Western European	c.3167_3170del	p.Q1056Rfs*2	Pathogenic	Frameshift deletion
Western European	c.3192_3195del	p.N1066Lfs*9	Pathogenic	Frameshift deletion
Western European	c.C3785G	p.S1262X	Pathogenic	Stopgain
Western European	c.C3812A	p.S1271X	Pathogenic	Stopgain
Western European	c.3858_3861del	p.N1287Ifs*4	Pathogenic	Frameshift deletion
Western European	c.3911delC	p.T1304Ifs*30	Pathogenic	Frameshift deletion
Western European	c.T4095A	p.C1365X	Pathogenic	Stopgain
Western European	c.4271delC	p.S1424Lfs*23	Pathogenic	Frameshift deletion
Western European	c.C4285T	p.Q1429X	Pathogenic	Stopgain
Western European	c.4395_4399del	p.L1466Ffs*1	Pathogenic	Frameshift deletion
Western European	c.4420delA	p.M1475Wfs*3	Pathogenic	Frameshift deletion
Western European	c.4627dupA	p.N1544Kfs*3	Pathogenic	Frameshift insertion
Western European	c.4900dupT	p.L1635Ffs*3	Pathogenic	Frameshift insertion
Western European	c.4981_4982insG	p.Y1661fs*0	Pathogenic	Stopgain
Western European	c.G5107T	p.E1703X	Pathogenic	Stopgain
Western European	c.T5217A	p.Y1739X	Pathogenic	Stopgain
Western European	c.5267_5283del	p.Y1757Sfs*4	Pathogenic	Frameshift deletion
Western European	c.5286_5287del	p.S1764Kfs*2	Pathogenic	Frameshift deletion
Western European	c.C5404T	p.Q1802X	Pathogenic	Stopgain
Western European	c.G5434T	p.E1812X	Pathogenic	Stopgain
Western European	c.5526delT	p.A1843Hfs*3	Pathogenic	Frameshift deletion
Western European	c.A5614T	p.K1872X	Pathogenic	Stopgain
Western European	c.C5655A	p.C1885X	Pathogenic	Stopgain
Western European	c.C5682A	p.Y1894X	Pathogenic	Stopgain
Western European	c.5724delA	p.D1909Ifs*53	Pathogenic	Frameshift deletion
Western European	c.5777_5778del	p.S1926Rfs*6	Pathogenic	Frameshift deletion
Western European	c.5862delT	p.S1955Qfs*7	Pathogenic	Frameshift deletion
Western European	c.6178delA	p.T2060Qfs*9	Pathogenic	Frameshift deletion
Western European	c.6215delC	p.L2073Yfs*7	Pathogenic	Frameshift deletion
Western European	c.6220_6222AA	p.H2074Kfs*6	Pathogenic	Frameshift substitution
Western European	c.6279_6286del	p.S2095Vfs*1	Pathogenic	Frameshift deletion
Western European	c.6445_6449del	p.I2149Sfs*24	Pathogenic	Frameshift deletion
Western European	c.6448dupA	p.V2151Sfs*24	Pathogenic	Frameshift insertion
Western European	c.T6462G	p.Y2154X	Pathogenic	Stopgain
Western European	c.6552delG	p.A2185Lfs*5	Pathogenic	Frameshift deletion
Western European	c.6675_6676del	p.E2226Sfs*5	Pathogenic	Frameshift deletion
Western European	c.T6768A	p.C2256X	Pathogenic	Stopgain
Western European	c.6808delG	p.G2270Efs*9	Pathogenic	Frameshift deletion
Western European	c.6938-2A>G		Pathogenic	Splice site
Western European	c.6941delC	p.T2314Kfs*1	Pathogenic	Frameshift deletion
Western European	c.7032dupA	p.Q2345Tfs*14	Pathogenic	Frameshift insertion
Western European	c.7379_7380insG	p.N2460Kfs*14	Pathogenic	Frameshift insertion
Western European	c.7474_7475del	p.D2492Yfs*3	Pathogenic	Frameshift deletion
Western European	c.7539delA	p.T2515Hfs*8	Pathogenic	Frameshift deletion
Western European	c.7762delA	p.I2588Yfs*59	Pathogenic	Frameshift deletion
Western European	c.7788dupA	p.E2598Rfs*4	Pathogenic	Frameshift insertion
Western European	c.7806-1G>T		Pathogenic	Splice site
Western European	c.T7958C	p.L2653P	Pathogenic/Likely_pathogenic	Nonsynonymous SNV
Western European	c.T8057C	p.L2686P	Likely_pathogenic	Nonsynonymous SNV
Western European	c.8067delT	p.C2689Wfs*4	Pathogenic	Frameshift deletion
Western European	c.8086delT	p.L2696fs*0	Pathogenic	Stopgain
Western European	c.T8087A	p.L2696X	Pathogenic	Stopgain
Western European	c.8130delT	p.S2710Rfs*22	Pathogenic	Frameshift deletion
Western European	c.8218dupT	p.L2740Ffs*23	Pathogenic	Frameshift insertion
Western European	c.8231_8234del	p.L2745Qfs*30	Pathogenic	Frameshift deletion
Western European	c.T8375C	p.L2792P	Likely_pathogenic	Nonsynonymous SNV
Western European	c.8501delC	p.T2834Nfs*28	Pathogenic	Frameshift deletion
Western European	c.C8575T	p.Q2859X	Pathogenic	Stopgain
Western European	c.8633-24_8634del		Pathogenic	Splice site
Western European	c.8633-2A>G		Pathogenic	Splice site
Western European	c.C8773T	p.Q2925X	Pathogenic	Stopgain
Western European	c.8934dupA	p.E2981Rfs*35	Pathogenic	Frameshift insertion
Western European	c.8942dupA	p.D2983Rfs*33	Pathogenic	Frameshift insertion
Western European	c.8953+1G>T		Pathogenic	Splice site
Western European	c.T8999A	p.L3000X	Pathogenic	Stopgain
Western European	c.C9148T	p.Q3050X	Pathogenic	Stopgain
Western European	c.9175delA	p.K3059Nfs*2	Pathogenic	Frameshift deletion
Western European	c.G9256T	p.G3086X	Pathogenic	Stopgain
Western European	c.9257-1G>C		Pathogenic	Splice site
Western European	c.9274_9277del	p.Y3092Cfs*10	Pathogenic	Frameshift deletion
Western European	c.9502-2A>C		Pathogenic/Likely_pathogenic	Splice site
Western European	c.9512_9515del	p.L3172Afs*43	Pathogenic	Frameshift deletion
Western European	c.9649-2A>G		Pathogenic	Splice site
Western European	c.9666delT	p.C3222Wfs*26	Pathogenic	Frameshift deletion
Western European	c.9868delG	p.V3290Ffs*22	Pathogenic	Frameshift deletion
Western European	c.C9883T	p.Q3295X	Pathogenic	Stopgain
Western European,Ashkenazi,Sephardic Jewish	c.5998delT	p.S2001Lfs*2	Pathogenic	Frameshift deletion
Western European,Asian	c.316+2T>C		Pathogenic	Splice site
Western European,Asian,German,Japanese	c.G8629T	p.E2877X	Pathogenic	Stopgain
Western European,British	c.C9294A	p.Y3098X	Pathogenic	Stopgain
Western European,Canadian	c.6103delA	p.T2035Lfs*3	Pathogenic	Frameshift deletion
Western European,Central/Eastern European	c.2544delG	p.V849Yfs*7	Pathogenic	Frameshift deletion
Western European,Central/Eastern European	c.4048_4051del	p.H1350Kfs*22	Pathogenic	Frameshift deletion
Western European,Central/Eastern European	c.C6308A	p.S2103X	Pathogenic	Stopgain
Western European,Central/Eastern European	c.8560delT	p.Y2854Mfs*8	Pathogenic	Frameshift deletion
Western European,Central/Eastern European	c.9466delC	p.Q3156Kfs*6	Pathogenic	Frameshift deletion
Western European,Dutch	c.A6382T	p.K2128X	Pathogenic	Stopgain
Western European,Ireland	c.2897_2898del	p.L967Rfs*13	Pathogenic	Frameshift deletion
Western European,Italian	c.475+3A>T		Pathogenic	Intron variant
Western European,Italian	c.929_930del	p.C311Ffs*2	Pathogenic	Frameshift deletion
Western European,Italian	c.G7857A	p.W2619X	Pathogenic	Stopgain
Western European,Italian,Irish,French	c.G1681T	p.G561X	Pathogenic	Stopgain
Western European,Latin-American	c.T2G	p.P2_M124del	Pathogenic	Startloss
Western European,Latin-American/Caribbean	c.C274T	p.Q92X	Pathogenic	Stopgain
Western European,Latin-American/Caribbean	c.2841dupG	p.V948Gfs*10	Pathogenic	Frameshift insertion
Western European,Native-American	c.5856delG	p.E1953Kfs*9	Pathogenic	Frameshift deletion
Western European,White-NonHispanic	c.6591delT	p.E2198Kfs*7	Pathogenic	Frameshift deletion
Western/Central/Eastern European	c.6641dupC	p.Y2215Lfs*9	Pathogenic	Frameshift insertion
Western/Central/Eastern European	c.9117+1G>A		Pathogenic	Splice site
White-NonHispanic	c.4965delinsGA	p.Y1655fs*0	Pathogenic	Stopgain
White-NonHispanic	c.C7241G	p.S2414X	Pathogenic	Stopgain
White-NonHispanic	c.7360delA	p.I2454Ffs*12	Pathogenic	Frameshift deletion
White-NonHispanic	c.9098dupC	p.Q3034Sfs*9	Pathogenic	Frameshift insertion
